# Supplementary material for: Crystal structure of N-[4-amino-5-cyano-6-(methyl­sulfan­yl)pyridin-2-yl]-2-chloro­acetamide
Source: Acta Crystallogr E Crystallogr Commun. 2015 Feb 13;71(Pt 3):o169–70. doi: 10.1107/S2056989015002431 (PMC4350726; doi:10.1107/S2056989015002431)
Supplement: Supplementary file 1 [file e-71-0o169-sup1.cif]

##############################################################################
#                                                                            #
# This CIF contains the data in a paper accepted for publication in          #
# Acta Crystallographica Section E. It conforms to the requirements of       #
# Notes for Authors for Acta Crystallographica Section E, and has been       #
# peer reviewed under the auspices of the IUCr Commission on Journals.       #
#                                                                            #
# Full details of the Crystallographic Information File format               #
# are given in the paper "The Crystallographic Information File (CIF):       #
# a New Standard Archive File for Crystallography" by S. R. Hall, F. H.      #
# Allen and I. D. Brown [Acta Cryst. (1991), A47, 655-685].                  #
#                                                                            #
# The current version of the core CIF dictionary is obtainable from          #
# ftp://ftp.iucr.org/pub/cif_core.dic.                                       #
#                                                                            #
# Software is freely available for graphical display of the structure(s)     #
# in this CIF. For information consult the CIF software page                 #
# http://www.iucr.org/resources/cif/software.                                #
#                                                                            #
# This file may be used for bona fide research purposes within the           #
# scientific community so long as proper attribution is given to the journal # 
# article from which it was obtained.                                        #
#                                                                            #
##############################################################################
data_global
_audit_creation_method     'PLATON <TABLE ACC> option'
_journal_date_recd_electronic     2015-02-04
_journal_date_accepted     2015-02-04
_journal_name_full     'Acta Crystallographica, Section E'
_journal_year     2015
_journal_volume     71
_journal_issue      3
_journal_page_first     o169
_journal_page_last     o170
_journal_paper_category     HO
_journal_paper_doi     10.1107/S2056989015002431
_journal_coeditor_code     HB7362
_publ_contact_author_name
;
Mustafa R. Albayati
;
_publ_contact_author_address
;
Kirkuk University,
College of Science,
Department of Chemistry,
Kirkuk,
Iraq
;
_publ_contact_author_email     'shaabankamel@yahoo.com'
_publ_contact_author_fax     ?
_publ_contact_author_phone     ?
_publ_section_title
;
Crystal structure of
<i>N</i>-[4-amino-5-cyano-6-(methylsulfanyl)pyridin-2-yl]-2-chloroacetamide
;
loop_
    _publ_author_name
    _publ_author_address
    'Mohamed, Shaaban K.'
;
Chemistry and Environmental Division,
Manchester Metropolitan University,
Manchester M1 5GD,
England
Chemistry Department,
Faculty of Science,
Minia University,
61519 El-Minia,
Egypt
;
    'Kyle S. Knight'
;
Department of Chemistry,
The University of Tennessee at Chattanooga,
Chattanooga, TN 37403,
USA
;
    'Akkurt, Mehmet'
;
Department of Physics,
Faculty of Sciences,
Erciyes University,
38039 Kayseri,
Turkey
;
    'Bahgat R. M. Hussein'
;
Chemistry Department,
Faculty of Science,
Sohag University,
82524 Sohag,
Egypt
;
    'Mustafa R. Albayati'
;
Kirkuk University,
College of Science,
Department of Chemistry,
Kirkuk,
Iraq
;
data_I
_database_code_depnum_ccdc_archive 'CCDC 1047552'
_chemical_name_systematic
;
<i>N</i>-[4-Amino-5-cyano-6-(methylsulfanyl)pyridin-2-yl]-2-chloroacetamide
;
_chemical_name_common     ?
_chemical_formula_moiety     'C9 H9 Cl N4 O S'
_chemical_formula_sum     'C9 H9 Cl N4 O S'
_chemical_formula_structural     ?
_chemical_formula_iupac     'C9 H9 Cl N4 O S'
_chemical_formula_weight     256.71
_chemical_melting_point     ?
_symmetry_cell_setting     monoclinic
_symmetry_space_group_name_H-M     'P 21/c'
_symmetry_space_group_name_Hall     '-P 2ybc'
loop_
    _symmetry_equiv_pos_site_id
    _symmetry_equiv_pos_as_xyz
    1 x,y,z
    2 -x,1/2+y,1/2-z
    3 -x,-y,-z
    4 x,1/2-y,1/2+z
_cell_length_a     5.1654(7)
_cell_length_b     20.483(3)
_cell_length_c     10.9489(14)
_cell_angle_alpha     90
_cell_angle_beta     103.562(5)
_cell_angle_gamma     90
_cell_volume     1126.1(3)
_cell_formula_units_Z     4
_cell_measurement_reflns_used     3684
_cell_measurement_theta_min     2.76
_cell_measurement_theta_max     24.93
_cell_measurement_temperature     200(2)
_exptl_crystal_description     needle
_exptl_crystal_colour     yellow
_exptl_crystal_size_max     0.500
_exptl_crystal_size_mid     0.160
_exptl_crystal_size_min     0.100
_exptl_crystal_size_rad     ?
_exptl_crystal_density_diffrn     1.514
_exptl_crystal_density_meas     ?
_exptl_crystal_density_method     'Not Measured'
_exptl_crystal_F_000     528
_exptl_absorpt_coefficient_mu     0.508
_exptl_absorpt_correction_type     multi-scan
_exptl_absorpt_process_details
;
(SADABS; Bruker, 2008)
;
_exptl_absorpt_correction_T_min     0.7558
_exptl_absorpt_correction_T_max     0.9509
_diffrn_ambient_temperature     200(2)
_diffrn_radiation_type     MoK\a
_diffrn_radiation_wavelength     0.71073
_diffrn_radiation_source     'XOS X-beam microfocus source'
_diffrn_radiation_monochromator     'doubly curved silicon crystal'
_diffrn_measurement_device_type     'Bruker SMART X2S benchtop'
_diffrn_measurement_method     '\w scans'
_diffrn_detector_area_resol_mean     ?
_diffrn_reflns_number     11998
_diffrn_reflns_av_R_equivalents     0.0427
_diffrn_reflns_theta_min     2.76
_diffrn_reflns_theta_max     25.00
_diffrn_reflns_theta_full     25.24
_diffrn_measured_fraction_theta_max     0.992
_diffrn_measured_fraction_theta_full     0.966
_diffrn_reflns_limit_h_min     -6
_diffrn_reflns_limit_h_max     6
_diffrn_reflns_limit_k_min     -24
_diffrn_reflns_limit_k_max     24
_diffrn_reflns_limit_l_min     -12
_diffrn_reflns_limit_l_max     10
_diffrn_reflns_reduction_process
;
;
_refine_special_details
;
Refinement on <i>F</i>^2^ for ALL reflections except those flagged by the user
for potential systematic errors. Weighted <i>R</i>-factors <i>wR</i> and all
goodnesses of fit <i>S</i> are based on <i>F</i>^2^, conventional
<i>R</i>-factors <i>R</i> are based on <i>F</i>, with <i>F</i> set to zero for
negative <i>F</i>^2^. The observed criterion of <i>F</i>^2^ > \s(<i>F</i>^2^)
is used only for calculating -<i>R</i>-factor-obs <i>etc</i>. and is not
relevant to the choice of reflections for refinement. <i>R</i>-factors based
on <i>F</i>^2^ are statistically about twice as large as those based on
<i>F</i>, and <i>R</i>-factors based on ALL data will be even larger.
;
_reflns_number_total     1960
_reflns_number_gt     1634
_reflns_threshold_expression     I>2\s(I)
_refine_ls_structure_factor_coef     Fsqd
_refine_ls_matrix_type     full
_refine_ls_R_factor_all     0.0455
_refine_ls_R_factor_gt     0.0350
_refine_ls_wR_factor_gt     0.0896
_refine_ls_wR_factor_ref     0.0955
_refine_ls_goodness_of_fit_ref     1.045
_refine_ls_restrained_S_all     1.046
_refine_ls_number_reflns     1960
_refine_ls_number_parameters     152
_refine_ls_number_restraints     3
_refine_ls_number_constraints     ?
_refine_ls_hydrogen_treatment     mixed
_refine_ls_weighting_scheme     calc
_refine_ls_weighting_details
              'w=1/[\s^2^(Fo^2^)+(0.0489P)^2^+0.4578P] where P=(Fo^2^+2Fc^2^)/3'
_atom_sites_solution_hydrogens     mixed
_atom_sites_solution_primary     ?
_atom_sites_solution_secondary     ?
_refine_ls_shift/su_max     0.000
_refine_ls_shift/su_mean     0.000
_refine_diff_density_max     0.336
_refine_diff_density_min     -0.405
_refine_ls_extinction_method     'none'
_refine_ls_abs_structure_details     ?
_refine_ls_abs_structure_Flack     .
loop_
    _atom_type_symbol
    _atom_type_description
    _atom_type_scat_dispersion_real
    _atom_type_scat_dispersion_imag
    _atom_type_scat_source
    C C 0.0033 0.0016 ' International Tables Vol C Tables 4.2.6.8 and 6.1.1.4'
    H H 0.0000 0.0000 ' International Tables Vol C Tables 4.2.6.8 and 6.1.1.4'
    Cl Cl 0.1484 0.1585 ' International Tables Vol C Tables 4.2.6.8 and 6.1.1.4'
    N N 0.0061 0.0033 ' International Tables Vol C Tables 4.2.6.8 and 6.1.1.4'
    O O 0.0106 0.0060 ' International Tables Vol C Tables 4.2.6.8 and 6.1.1.4'
    S S 0.1246 0.1234 ' International Tables Vol C Tables 4.2.6.8 and 6.1.1.4'
_computing_data_collection
;
APEX2 (Bruker, 2009)
;
_computing_cell_refinement
;
SAINT (Bruker, 2009)
;
_computing_data_reduction
;
SAINT (Bruker, 2009)
;
_computing_structure_solution
;
SHELXS2014 (Sheldrick, 2008)
;
_computing_structure_refinement
;
SHELXL2014 (Sheldrick, 2015)
;
_computing_molecular_graphics
;
ORTEP-3 for Windows (Farrugia, 2012)
;
_computing_publication_material
;
PLATON (Spek, 2009)
;
loop_
    _atom_site_type_symbol
    _atom_site_label
    _atom_site_fract_x
    _atom_site_fract_y
    _atom_site_fract_z
    _atom_site_U_iso_or_equiv
    _atom_site_thermal_displace_type
    _atom_site_calc_flag
    _atom_site_refinement_flags
    _atom_site_occupancy
    _atom_site_disorder_assembly
    _atom_site_disorder_group
    Cl Cl1 0.63935(18) -0.00064(3) 0.86334(7) 0.0591(3) Uani d . 1.000 . .
    S S1 0.99138(10) 0.34034(2) 0.48516(6) 0.0319(2) Uani d . 1.000 . .
    O O1 0.7921(4) 0.02162(8) 0.61866(18) 0.0494(6) Uani d . 1.000 . .
    N N1 0.8476(3) 0.22309(8) 0.55160(16) 0.0229(5) Uani d . 1.000 . .
    N N2 1.2836(4) 0.11962(8) 0.34016(18) 0.0302(6) Uani d D 1.000 . .
    N N3 1.4013(3) 0.28346(9) 0.27223(18) 0.0341(6) Uani d . 1.000 . .
    N N4 0.7070(3) 0.13030(8) 0.62971(16) 0.0251(5) Uani d . 1.000 . .
    C C1 0.8574(4) 0.15744(9) 0.55067(18) 0.0220(6) Uani d . 1.000 . .
    C C2 0.9959(4) 0.12055(10) 0.48191(18) 0.0246(6) Uani d . 1.000 . .
    C C3 1.1424(4) 0.15360(9) 0.40844(18) 0.0226(6) Uani d . 1.000 . .
    C C4 1.1368(4) 0.22219(10) 0.40856(19) 0.0228(6) Uani d . 1.000 . .
    C C5 0.9869(4) 0.25440(10) 0.48268(19) 0.0227(6) Uani d . 1.000 . .
    C C6 1.2825(4) 0.25766(9) 0.3341(2) 0.0249(6) Uani d . 1.000 . .
    C C7 0.7603(4) 0.35817(11) 0.5806(2) 0.0355(7) Uani d . 1.000 . .
    C C8 0.6819(4) 0.06691(10) 0.6581(2) 0.0304(7) Uani d . 1.000 . .
    C C9 0.4941(5) 0.05515(11) 0.7435(2) 0.0416(8) Uani d . 1.000 . .
    H H2 0.99210 0.07420 0.48430 0.0300 Uiso c RU 1.000 . .
    H H2A 1.358(6) 0.1378(14) 0.287(2) 0.0890 Uiso d DU 1.000 . .
    H H2B 1.269(7) 0.0780(5) 0.339(3) 0.0890 Uiso d DU 1.000 . .
    H H4 0.61790 0.15830 0.66520 0.0300 Uiso c RU 1.000 . .
    H H7A 0.57850 0.34940 0.53250 0.0530 Uiso c RU 1.000 . .
    H H7B 0.77610 0.40420 0.60550 0.0530 Uiso c RU 1.000 . .
    H H7C 0.80060 0.33060 0.65590 0.0530 Uiso c RU 1.000 . .
    H H9A 0.32330 0.03740 0.69400 0.0500 Uiso c RU 1.000 . .
    H H9B 0.45690 0.09690 0.78160 0.0500 Uiso c RU 1.000 . .
loop_
    _atom_site_aniso_label
    _atom_site_aniso_U_11
    _atom_site_aniso_U_22
    _atom_site_aniso_U_33
    _atom_site_aniso_U_12
    _atom_site_aniso_U_13
    _atom_site_aniso_U_23
    Cl1 0.1097(6) 0.0365(4) 0.0449(4) 0.0030(3) 0.0458(4) 0.0068(3)
    S1 0.0342(3) 0.0178(3) 0.0481(4) -0.0007(2) 0.0187(3) 0.0002(2)
    O1 0.0775(12) 0.0217(8) 0.0684(13) 0.0051(8) 0.0560(10) 0.0063(8)
    N1 0.0238(8) 0.0210(8) 0.0258(9) -0.0004(6) 0.0098(7) -0.0004(7)
    N2 0.0379(10) 0.0258(9) 0.0344(11) 0.0008(8) 0.0236(8) -0.0009(8)
    N3 0.0357(10) 0.0333(10) 0.0374(11) -0.0070(8) 0.0168(9) 0.0024(9)
    N4 0.0313(9) 0.0204(8) 0.0299(10) 0.0014(7) 0.0198(7) 0.0009(7)
    C1 0.0225(9) 0.0230(10) 0.0221(11) 0.0007(8) 0.0086(8) 0.0021(8)
    C2 0.0299(10) 0.0201(10) 0.0274(11) -0.0009(8) 0.0139(9) 0.0005(8)
    C3 0.0221(9) 0.0233(10) 0.0238(11) 0.0013(8) 0.0085(8) 0.0005(8)
    C4 0.0224(10) 0.0226(10) 0.0252(11) -0.0024(7) 0.0095(8) 0.0017(8)
    C5 0.0204(9) 0.0200(10) 0.0280(11) -0.0008(7) 0.0063(8) 0.0004(8)
    C6 0.0263(10) 0.0223(10) 0.0275(11) -0.0013(8) 0.0093(9) 0.0001(9)
    C7 0.0363(12) 0.0281(12) 0.0445(14) 0.0043(9) 0.0141(10) -0.0061(10)
    C8 0.0380(11) 0.0239(11) 0.0354(13) 0.0009(9) 0.0209(10) 0.0022(9)
    C9 0.0536(14) 0.0309(12) 0.0516(16) 0.0008(11) 0.0353(12) 0.0055(11)
_geom_special_details
;
Bond distances, angles <i>etc</i>. have been calculated using the rounded
fractional coordinates. All su's are estimated from the variances of the
(full) variance-covariance matrix. The cell e.s.d.'s are taken into account in
the estimation of distances, angles and torsion angles
;
loop_
    _geom_bond_atom_site_label_1
    _geom_bond_atom_site_label_2
    _geom_bond_site_symmetry_1
    _geom_bond_site_symmetry_2
    _geom_bond_distance
    _geom_bond_publ_flag
    Cl1 C9 . . 1.769(2) no
    S1 C5 . . 1.761(2) no
    S1 C7 . . 1.799(2) no
    O1 C8 . . 1.219(3) no
    N1 C1 . . 1.346(2) no
    N1 C5 . . 1.324(3) no
    N2 C3 . . 1.353(3) no
    N3 C6 . . 1.144(3) no
    N4 C1 . . 1.406(3) no
    N4 C8 . . 1.348(3) no
    C1 C2 . . 1.379(3) no
    C2 C3 . . 1.401(3) no
    N2 H2A . . 0.85(3) no
    N2 H2B . . 0.856(11) no
    C3 C4 . . 1.405(3) no
    N4 H4 . . 0.8800 no
    C4 C5 . . 1.410(3) no
    C4 C6 . . 1.431(3) no
    C8 C9 . . 1.516(3) no
    C2 H2 . . 0.9500 no
    C7 H7A . . 0.9800 no
    C7 H7B . . 0.9800 no
    C7 H7C . . 0.9800 no
    C9 H9A . . 0.9900 no
    C9 H9B . . 0.9900 no
loop_
    _geom_angle_atom_site_label_1
    _geom_angle_atom_site_label_2
    _geom_angle_atom_site_label_3
    _geom_angle_site_symmetry_1
    _geom_angle_site_symmetry_2
    _geom_angle_site_symmetry_3
    _geom_angle
    _geom_angle_publ_flag
    C5 S1 C7 . . . 101.76(10) no
    C1 N1 C5 . . . 116.95(17) no
    C1 N4 C8 . . . 128.28(17) no
    N1 C1 N4 . . . 111.30(17) no
    N1 C1 C2 . . . 125.23(19) no
    N4 C1 C2 . . . 123.48(17) no
    C1 C2 C3 . . . 117.89(18) no
    C3 N2 H2B . . . 118(2) no
    H2A N2 H2B . . . 118(3) no
    C3 N2 H2A . . . 122.6(19) no
    C2 C3 C4 . . . 117.94(18) no
    N2 C3 C4 . . . 121.91(18) no
    N2 C3 C2 . . . 120.15(17) no
    C3 C4 C5 . . . 118.85(19) no
    C3 C4 C6 . . . 119.57(18) no
    C5 C4 C6 . . . 121.58(18) no
    C1 N4 H4 . . . 116.00 no
    C8 N4 H4 . . . 116.00 no
    S1 C5 N1 . . . 118.85(15) no
    N1 C5 C4 . . . 123.13(19) no
    S1 C5 C4 . . . 118.02(16) no
    N3 C6 C4 . . . 177.0(2) no
    N4 C8 C9 . . . 113.90(18) no
    O1 C8 N4 . . . 125.0(2) no
    O1 C8 C9 . . . 121.1(2) no
    Cl1 C9 C8 . . . 109.80(17) no
    C1 C2 H2 . . . 121.00 no
    C3 C2 H2 . . . 121.00 no
    S1 C7 H7A . . . 109.00 no
    S1 C7 H7B . . . 110.00 no
    S1 C7 H7C . . . 109.00 no
    H7A C7 H7B . . . 109.00 no
    H7A C7 H7C . . . 110.00 no
    H7B C7 H7C . . . 109.00 no
    Cl1 C9 H9A . . . 110.00 no
    Cl1 C9 H9B . . . 110.00 no
    C8 C9 H9A . . . 110.00 no
    C8 C9 H9B . . . 110.00 no
    H9A C9 H9B . . . 108.00 no
loop_
    _geom_torsion_atom_site_label_1
    _geom_torsion_atom_site_label_2
    _geom_torsion_atom_site_label_3
    _geom_torsion_atom_site_label_4
    _geom_torsion_site_symmetry_1
    _geom_torsion_site_symmetry_2
    _geom_torsion_site_symmetry_3
    _geom_torsion_site_symmetry_4
    _geom_torsion
    _geom_torsion_publ_flag
    C7 S1 C5 N1 . . . . -4.84(19) no
    C7 S1 C5 C4 . . . . 176.27(17) no
    C5 N1 C1 N4 . . . . 178.53(17) no
    C1 N1 C5 S1 . . . . -177.61(15) no
    C1 N1 C5 C4 . . . . 1.2(3) no
    C5 N1 C1 C2 . . . . -1.4(3) no
    C1 N4 C8 O1 . . . . 0.6(4) no
    C8 N4 C1 N1 . . . . -175.96(19) no
    C8 N4 C1 C2 . . . . 4.0(3) no
    C1 N4 C8 C9 . . . . -177.90(19) no
    N4 C1 C2 C3 . . . . -178.82(18) no
    N1 C1 C2 C3 . . . . 1.1(3) no
    C1 C2 C3 N2 . . . . 179.40(19) no
    C1 C2 C3 C4 . . . . -0.6(3) no
    N2 C3 C4 C5 . . . . -179.5(2) no
    C2 C3 C4 C6 . . . . -179.61(19) no
    N2 C3 C4 C6 . . . . 0.4(3) no
    C2 C3 C4 C5 . . . . 0.5(3) no
    C6 C4 C5 N1 . . . . 179.3(2) no
    C3 C4 C5 S1 . . . . 178.04(16) no
    C3 C4 C5 N1 . . . . -0.8(3) no
    C6 C4 C5 S1 . . . . -1.9(3) no
    O1 C8 C9 Cl1 . . . . 46.4(3) no
    N4 C8 C9 Cl1 . . . . -135.06(17) no
loop_
    _geom_hbond_atom_site_label_D
    _geom_hbond_atom_site_label_H
    _geom_hbond_atom_site_label_A
    _geom_hbond_site_symmetry_A
    _geom_hbond_distance_DH
    _geom_hbond_distance_HA
    _geom_hbond_distance_DA
    _geom_hbond_angle_DHA
    _geom_hbond_publ_flag
    C2 H2 O1 . 0.95 2.26 2.863(3) 121 yes
    N2 H2B O1 3_756 0.856(11) 2.132(14) 2.968(2) 165(3) yes
    N4 H4 N3 4_455 0.88 2.16 3.034(2) 172 yes
    C9 H9B N3 4_455 0.99 2.47 3.366(3) 151 yes
_iucr_refine_instructions_details
;
TITL SKM-13 in P2(1)/c
CELL  0.71073   5.1654  20.4833  10.9489   90.000  103.562   90.000
ZERR     4.00   0.0007   0.0029   0.0014    0.000    0.005    0.000
LATT   1
SYMM  - X, 1/2 + Y, 1/2 - Z
SFAC  C    H    N    O    S    CL
UNIT  36   36   16   4    4    4
MERG   2
OMIT     0   1   1
OMIT    -1   8   2
OMIT    -1   3   3
OMIT     1   8   0
OMIT     1  11   1
DFIX  0.86 0.01 N2 H2B
DFIX  0.86 0.01 N2 H2A
DANG  1.404623 0.03 H2B H2A
FMAP   2
PLAN   3
SIZE     0.100   0.160   0.500
ACTA
BOND   $H
CONF
L.S.  13
TEMP   -73.00
WGHT    0.048900    0.457800
FVAR       0.11688
C1    1    0.857433    0.157440    0.550666    11.00000    0.02247    0.02296 =
         0.02207    0.00212    0.00856    0.00069
C2    1    0.995926    0.120551    0.481910    11.00000    0.02990    0.02008 =
         0.02739    0.00052    0.01389   -0.00093
AFIX  43
H2    2    0.992129    0.074205    0.484285    11.00000   -1.20000
AFIX   0
C3    1    1.142404    0.153597    0.408444    11.00000    0.02209    0.02328 =
         0.02382    0.00049    0.00854    0.00129
C4    1    1.136833    0.222190    0.408562    11.00000    0.02237    0.02259 =
         0.02520    0.00170    0.00953   -0.00237
C5    1    0.986946    0.254402    0.482683    11.00000    0.02038    0.02003 =
         0.02804    0.00042    0.00633   -0.00078
C6    1    1.282499    0.257661    0.334077    11.00000    0.02629    0.02232 =
         0.02752    0.00009    0.00932   -0.00132
C7    1    0.760335    0.358170    0.580634    11.00000    0.03629    0.02805 =
         0.04455   -0.00612    0.01408    0.00434
AFIX 137
H7A   2    0.578471    0.349353    0.532537    11.00000   -1.50000
H7B   2    0.776102    0.404234    0.605462    11.00000   -1.50000
H7C   2    0.800552    0.330636    0.655919    11.00000   -1.50000
AFIX   0
C8    1    0.681865    0.066908    0.658069    11.00000    0.03802    0.02389 =
         0.03539    0.00219    0.02094    0.00091
C9    1    0.494078    0.055151    0.743544    11.00000    0.05356    0.03092 =
         0.05161    0.00551    0.03528    0.00084
AFIX  23
H9A   2    0.323298    0.037389    0.694039    11.00000   -1.20000
H9B   2    0.456924    0.096937    0.781558    11.00000   -1.20000
AFIX   0
N1    3    0.847558    0.223092    0.551601    11.00000    0.02383    0.02102 =
         0.02577   -0.00036    0.00979   -0.00041
N2    3    1.283557    0.119619    0.340164    11.00000    0.03792    0.02585 =
         0.03436   -0.00088    0.02364    0.00081
N3    3    1.401331    0.283455    0.272225    11.00000    0.03572    0.03334 =
         0.03735    0.00236    0.01684   -0.00701
N4    3    0.707013    0.130300    0.629709    11.00000    0.03129    0.02039 =
         0.02988    0.00089    0.01982    0.00141
AFIX  43
H4    2    0.617920    0.158250    0.665197    11.00000   -1.20000
AFIX   0
O1    4    0.792053    0.021620    0.618658    11.00000    0.07750    0.02166 =
         0.06839    0.00630    0.05603    0.00506
S1    5    0.991380    0.340345    0.485158    11.00000    0.03415    0.01782 =
         0.04807    0.00015    0.01871   -0.00073
CL1   6    0.639347   -0.000640    0.863342    11.00000    0.10971    0.03652 =
         0.04489    0.00682    0.04584    0.00296
H2A   2    1.357915    0.137837    0.287043    11.00000   -1.50000
H2B   2    1.269225    0.077961    0.339179    11.00000   -1.50000
HKLF 4
REM  SKM-13 in P2(1)/c
REM R1 =  0.0350 for    1634 Fo > 4sig(Fo)  and  0.0455 for all    1960 data
REM    152 parameters refined using      3 restraints
END
WGHT      0.0489      0.4578
REM Highest difference peak  0.336,  deepest hole -0.405,  1-sigma level  0.048
Q1    1   0.4494 -0.0110  0.7995  11.00000  0.05    0.34
Q2    1   0.5191  0.0270  0.8513  11.00000  0.05    0.22
Q3    1   1.1921  0.2409  0.3727  11.00000  0.05    0.20
;
