# Supplementary material for: Crystal structure of N-[4-amino-5-cyano-6-(methyl­sulfan­yl)pyridin-2-yl]-2-chloro­acetamide
Source: Acta Crystallogr E Crystallogr Commun. 2015 Feb 13;71(Pt 3):o169–70. doi: 10.1107/S2056989015002431 (PMC4350726; doi:10.1107/S2056989015002431)
Supplement: Supplementary file 2 [file e-71-0o169-Isup2.hkl]

#
# h,k,l, Fc-squared, Fo-squared, sigma(Fo-squared), status flag
#
data_I
_shelx_title ' SKM-13 in P2(1)/c'
_shelx_refln_list_code          4
_shelx_F_calc_maximum      265.23
_exptl_crystal_F_000       528.00
_reflns_d_resolution_high  0.8410

loop_
 _space_group_symop_operation_xyz
 'x, y, z'
 '-x, y+1/2, -z+1/2'
 '-x, -y, -z'
 'x, -y-1/2, z-1/2'

_cell_length_a     5.1654
_cell_length_b    20.4833
_cell_length_c    10.9489
_cell_angle_alpha  90.000
_cell_angle_beta  103.562
_cell_angle_gamma  90.000

_shelx_F_squared_multiplier     1.000

loop_
 _refln_index_h
 _refln_index_k
 _refln_index_l
 _refln_F_squared_calc
 _refln_F_squared_meas
 _refln_F_squared_sigma
 _refln_observed_status
   1   0   0       2473.04       2535.30        46.58 o
   2   0   0        223.62        220.66         6.06 o
   3   0   0       1797.57       1745.07        39.50 o
   4   0   0        338.01        308.06        10.83 o
   5   0   0        131.80        131.92         7.74 o
   1   1   0         38.79         39.32         1.38 o
   2   1   0        766.65        757.45        10.95 o
   3   1   0         27.22         22.68         2.54 o
   4   1   0         15.19         11.86         2.92 o
   5   1   0         11.33         15.41         3.28 o
   1   2   0      10129.36      10302.24       113.14 o
   2   2   0        749.87        678.07        10.08 o
   3   2   0         27.91         29.27         3.05 o
   4   2   0          5.58          3.06         2.69 o
   5   2   0         75.72         79.43         7.11 o
   1   3   0       2416.00       2390.03        27.71 o
   2   3   0        459.72        471.53         7.88 o
   3   3   0         36.50         36.90         2.95 o
   4   3   0         28.70         20.90         2.94 o
   5   3   0          1.57          2.35         3.54 o
   0   4   0         93.64        105.38         3.73 o
   1   4   0       3573.38       3798.12        47.34 o
   2   4   0        141.54        129.55         4.02 o
   3   4   0        293.66        285.09         7.18 o
   4   4   0        807.32        766.14        16.09 o
   5   4   0          0.39          1.11         3.54 o
   1   5   0        379.20        346.63         5.14 o
   2   5   0        196.05        185.57         5.47 o
   3   5   0          0.98         -2.25         2.50 o
   4   5   0         21.12         25.53         3.44 o
   5   5   0         89.16         88.36         5.53 o
   0   6   0       5482.88       5481.78        89.43 o
   1   6   0        558.63        559.38         7.34 o
   2   6   0         66.25         65.50         3.02 o
   3   6   0        237.05        199.61         6.31 o
   4   6   0          0.47          0.35         3.05 o
   5   6   0        236.87        227.23         8.34 o
   1   7   0       1261.66       1366.37        17.92 o
   2   7   0          0.07          0.16         2.14 o
   3   7   0         91.98        101.44         4.70 o
   4   7   0          8.64          5.76         3.11 o
   5   7   0         10.53         13.50         3.67 o
   0   8   0      11076.11      12008.62       238.07 o
   2   8   0       1124.94       1192.62        19.69 o
   3   8   0        719.39        701.39        13.74 o
   4   8   0         56.70         49.05         4.22 o
   5   8   0          2.19         -1.18         3.57 o
   1   9   0        338.01        378.44         7.94 o
   2   9   0         99.11        112.81         4.75 o
   3   9   0          2.19          5.40         2.51 o
   4   9   0         20.93         19.84         3.62 o
   5   9   0         33.35         34.61         5.54 o
   0  10   0       1923.86       2216.96        57.90 o
   1  10   0       3159.42       3326.47        51.74 o
   2  10   0        564.61        542.82        10.48 o
   3  10   0         21.04         17.59         2.78 o
   4  10   0        686.90        687.63        15.62 o
   5  10   0         10.79         14.59         3.91 o
   1  11   0         20.13          9.72         2.46 o
   2  11   0        152.35        155.48         4.98 o
   3  11   0        157.13        163.52         5.99 o
   4  11   0         66.56         77.74         4.48 o
   5  11   0          6.05          5.71         4.58 o
   0  12   0       1429.12       1297.98        35.85 o
   1  12   0        517.80        508.94         9.64 o
   2  12   0        575.68        550.70        12.35 o
   3  12   0        662.41        689.51        13.36 o
   4  12   0         35.68         36.74         4.13 o
   5  12   0        121.10        113.84         6.53 o
   1  13   0         12.85         10.72         2.31 o
   2  13   0         94.90         85.60         4.12 o
   3  13   0        206.16        210.25         6.44 o
   4  13   0         71.36         75.87         4.83 o
   5  13   0          0.17          3.43         4.43 o
   0  14   0       2582.75       2868.07       136.58 o
   1  14   0        388.93        364.66         7.95 o
   2  14   0        130.07        137.45         5.54 o
   3  14   0          7.25         11.53         2.98 o
   4  14   0        379.13        395.89        12.90 o
   1  15   0        346.82        351.51         7.94 o
   2  15   0         37.96         44.55         3.60 o
   3  15   0        269.91        286.42         7.78 o
   4  15   0          7.84          5.27         3.77 o
   0  16   0         14.17         13.79         5.84 o
   1  16   0       1993.11       2002.18        33.46 o
   2  16   0        360.72        363.58         8.94 o
   3  16   0        561.89        598.46        12.63 o
   4  16   0         91.97         94.44         5.95 o
   1  17   0        140.26        117.15         8.03 o
   2  17   0         52.60         46.09         4.01 o
   3  17   0         11.80         14.66         3.38 o
   4  17   0          0.38          0.96         4.18 o
   0  18   0       1832.97       1706.68        61.19 o
   1  18   0          5.70          8.57         3.92 o
   2  18   0        434.27        409.71        10.37 o
   3  18   0         36.54         49.18         4.31 o
   4  18   0         65.59         60.96         5.97 o
   1  19   0          6.85          4.69         3.84 o
   2  19   0         11.45         15.56         3.92 o
   3  19   0          3.57          2.39         4.81 o
   0  20   0         84.71         85.29         8.20 o
   1  20   0         18.73         22.23         3.73 o
   2  20   0        187.88        175.48         6.86 o
   3  20   0         74.03         92.60         6.38 o
   1  21   0         10.89          6.90         3.52 o
   2  21   0          7.02         12.76         4.16 o
   3  21   0         36.99         36.55         6.49 o
   0  22   0        338.78        315.75        15.54 o
   1  22   0        948.39        979.35        19.47 o
   2  22   0        286.61        317.32        11.35 o
   1  23   0         30.52         38.15         6.37 o
   0  24   0        250.82        201.78        13.17 o
   1  24   0         10.74         11.24         4.50 o
  -6   1   1         25.62         18.34         4.97 o
  -5   1   1         23.45         18.29         4.15 o
  -4   1   1        271.40        256.06         6.54 o
  -3   1   1        370.28        334.79         5.83 o
  -2   1   1         56.45         84.46         2.07 o
  -1   1   1       4462.78       4276.49        42.96 o
   1   1   1      10264.18       9858.67       111.78 o
   2   1   1       2459.95       2346.39        34.38 o
   3   1   1        633.65        629.97        11.72 o
   4   1   1          1.41         -0.59         2.77 o
   5   1   1        233.42        220.24         7.07 o
  -6   2   1          1.73          2.11         4.27 o
  -5   2   1         85.95         92.10         5.09 o
  -4   2   1          0.52          3.78         2.37 o
  -3   2   1         41.15         40.82         2.69 o
  -2   2   1         64.64         62.69         2.15 o
  -1   2   1       1130.47       1120.36        11.84 o
   0   2   1        593.90        551.25         7.32 o
   1   2   1        525.35        533.77         7.12 o
   2   2   1        434.61        405.83         8.67 o
   3   2   1         19.10         22.16         2.86 o
   4   2   1          0.05          2.35         3.12 o
   5   2   1         35.88         44.21         4.35 o
  -6   3   1         61.27         55.27         6.25 o
  -5   3   1        304.34        308.60         9.02 o
  -4   3   1       2074.60       2074.64        33.23 o
  -3   3   1        328.62        345.68         6.97 o
  -2   3   1       4999.20       4955.39        64.18 o
  -1   3   1        240.43        254.96         3.23 o
   0   3   1        627.45        532.30         6.83 o
   1   3   1       3225.67       2989.39        36.11 o
   2   3   1          2.73          1.25         2.88 o
   3   3   1        758.60        738.60        15.90 o
   4   3   1       1010.38       1005.32        19.19 o
   5   3   1        378.51        375.32        10.10 o
  -5   4   1          9.30         14.23         3.36 o
  -4   4   1         94.44        100.16         5.49 o
  -3   4   1        164.99        158.47         4.88 o
  -2   4   1          4.40          5.14         1.56 o
  -1   4   1         24.58         27.20         1.11 o
   0   4   1        608.47        563.26         7.23 o
   1   4   1        340.73        306.94         4.66 o
   2   4   1         27.65         29.63         4.42 o
   3   4   1        102.43        103.42         4.60 o
   4   4   1          2.07          5.98         3.19 o
   5   4   1        108.39         98.76         6.06 o
  -5   5   1          4.26          7.70         3.41 o
  -4   5   1         48.99         56.11         3.83 o
  -3   5   1       3856.44       3983.80        65.75 o
  -2   5   1       1282.46       1565.73        22.19 o
  -1   5   1         71.64         79.09         1.84 o
   0   5   1       2023.54       1879.89        22.27 o
   1   5   1        667.71        620.67         8.35 o
   2   5   1         42.83         35.37         3.22 o
   3   5   1       1428.21       1494.42        31.35 o
   4   5   1        445.05        453.28         9.94 o
   5   5   1         91.54         87.95         5.87 o
  -5   6   1         12.27          6.69         3.27 o
  -4   6   1          1.49          5.13         2.84 o
  -3   6   1        105.43        110.56         3.79 o
  -2   6   1          2.28          2.43         2.18 o
  -1   6   1         47.35         42.51         1.75 o
   0   6   1       4646.91       4781.75        60.25 o
   1   6   1       2872.43       2886.21        33.82 o
   2   6   1        139.81        140.27         5.10 o
   3   6   1         23.64         22.84         3.27 o
   4   6   1         56.84         52.97         4.23 o
   5   6   1          0.05          5.38         3.80 o
  -5   7   1        128.15        117.47         5.73 o
  -4   7   1         28.53         31.32         3.44 o
  -3   7   1        863.55        756.09        13.66 o
  -2   7   1        304.80        320.99         5.97 o
  -1   7   1       3130.02       3240.45        42.64 o
   0   7   1       2737.24       2613.09        30.74 o
   1   7   1       1119.92       1088.39        15.32 o
   2   7   1       2416.59       2298.61        38.83 o
   3   7   1         76.89         75.45         4.32 o
   4   7   1         20.66         15.75         3.59 o
   5   7   1         72.80         74.02         5.64 o
  -5   8   1         50.89         51.60         5.35 o
  -4   8   1         18.12         26.15         3.98 o
  -3   8   1         62.74         67.94         3.26 o
  -2   8   1          8.11          5.96         1.96 o
  -1   8   1        244.06        276.87         5.41 o
   0   8   1          0.52         -1.49         1.49 o
   1   8   1        244.26        263.09         5.86 o
   2   8   1          3.92          6.17         2.55 o
   3   8   1          0.84          2.24         2.83 o
   4   8   1         61.62         59.35         4.76 o
   5   8   1          1.47          3.57         3.60 o
  -5   9   1        201.20        217.16         9.63 o
  -4   9   1        532.02        529.30        12.21 o
  -3   9   1        371.75        373.27         8.71 o
  -2   9   1       1054.23        945.82        14.47 o
  -1   9   1       1347.63       1424.05        21.89 o
   0   9   1       1042.37       1194.36        18.79 o
   1   9   1       6693.89       6713.73       102.70 o
   2   9   1        419.83        440.99         9.04 o
   3   9   1         54.11         55.85         4.20 o
   4   9   1        652.11        670.83        15.49 o
   5   9   1        112.57        109.20         6.41 o
  -5  10   1         43.24         30.81         5.23 o
  -4  10   1         22.04         13.75         3.16 o
  -3  10   1         27.46         31.18         2.96 o
  -2  10   1          1.16          4.19         2.13 o
  -1  10   1         76.97         74.04         3.43 o
   0  10   1         67.61         65.09         4.01 o
   1  10   1        183.71        188.66         5.88 o
   2  10   1        116.76        114.78         5.15 o
   3  10   1          5.65          4.63         3.15 o
   4  10   1          0.17          2.14         3.36 o
   5  10   1          4.70          6.55         4.05 o
  -5  11   1          0.06         -0.64         3.53 o
  -4  11   1        248.37        256.48         6.86 o
  -3  11   1         68.84         67.59         3.63 o
  -2  11   1       1048.11        974.70        16.93 o
  -1  11   1        117.28         99.59         3.65 o
   0  11   1       2224.34       2522.71        46.45 o
   2  11   1        395.94        395.15         8.75 o
   3  11   1         39.34         28.93         4.12 o
   4  11   1        111.00        121.23         6.25 o
   5  11   1         41.50         43.50         6.00 o
  -5  12   1         93.03         89.98         7.46 o
  -4  12   1         42.76         37.95         3.56 o
  -3  12   1        109.18        115.06         4.60 o
  -2  12   1         12.47         13.03         2.81 o
  -1  12   1        493.53        467.88        10.32 o
   0  12   1        275.47        250.57         7.49 o
   1  12   1        219.81        253.97         6.16 o
   2  12   1        186.71        191.10         5.78 o
   3  12   1        129.62        143.73         5.59 o
   4  12   1          1.01         12.01         3.39 o
   5  12   1          1.59          0.18         4.64 o
  -5  13   1         22.93         29.32         8.71 o
  -4  13   1        972.15       1020.02        24.00 o
  -3  13   1       4022.20       4103.54        64.51 o
  -2  13   1        537.99        541.75        13.29 o
  -1  13   1        346.66        338.09         8.63 o
   0  13   1       1675.06       1554.19        30.04 o
   1  13   1          7.85          8.91         2.54 o
   2  13   1        574.96        556.17        11.47 o
   3  13   1       1011.42       1051.56        28.04 o
   4  13   1       1017.81        991.32        20.08 o
  -4  14   1         33.08         25.45         4.06 o
  -3  14   1         10.36         12.22         3.04 o
  -2  14   1         25.57         24.39         3.35 o
  -1  14   1        331.32        322.42         9.50 o
   0  14   1         36.41         37.96         3.76 o
   1  14   1          1.42         -0.47         2.35 o
   2  14   1         84.79         88.03         5.39 o
   3  14   1         99.62        100.63         4.96 o
   4  14   1        135.65        145.82         6.69 o
  -4  15   1        204.83        201.97        10.86 o
  -3  15   1       1062.19       1055.70        27.37 o
  -2  15   1       2615.93       2602.23        42.13 o
  -1  15   1         11.57          7.84         3.10 o
   0  15   1         19.30         28.80         3.74 o
   1  15   1       1627.98       1583.80        33.71 o
   2  15   1          1.89          2.52         2.82 o
   3  15   1        590.37        589.79        12.51 o
   4  15   1       1025.70       1069.31        21.49 o
  -4  16   1          1.07         10.00         4.16 o
  -3  16   1         21.53         21.16         3.56 o
  -2  16   1        101.21        106.90         4.88 o
  -1  16   1         23.85         20.50         3.57 o
   0  16   1          0.82         -0.53         3.28 o
   1  16   1          0.00         -1.17         2.46 o
   2  16   1         15.78         11.25         3.22 o
   3  16   1          4.35          6.23         3.12 o
   4  16   1         33.06         34.30         4.44 o
  -4  17   1         37.28         32.63         4.94 o
  -3  17   1         25.20         19.86         3.46 o
  -2  17   1        642.52        635.10        13.09 o
  -1  17   1         13.02          9.75         3.57 o
   0  17   1         10.81         11.35         3.76 o
   1  17   1        556.04        562.01        11.31 o
   2  17   1        121.47        112.63         5.78 o
   3  17   1         61.81         55.43         4.36 o
   4  17   1        201.62        209.74         9.40 o
  -4  18   1         32.38         35.95         5.15 o
  -3  18   1          8.87         20.38         3.78 o
  -2  18   1        115.42        108.42         5.85 o
  -1  18   1        163.40        136.83        10.28 o
   0  18   1         34.21         18.03         4.12 o
   1  18   1         93.02         85.00         7.05 o
   2  18   1         97.38         90.66         5.45 o
   3  18   1          5.00         -2.88         3.19 o
  -3  19   1        887.41        943.20        19.50 o
  -2  19   1        155.35        137.02        10.36 o
  -1  19   1        162.28        171.21         7.27 o
   0  19   1        789.24        934.27        20.86 o
   1  19   1          6.17         17.16         3.75 o
   2  19   1        231.89        228.14         7.50 o
   3  19   1        446.29        478.51        11.57 o
  -3  20   1          5.62          5.63         4.18 o
  -2  20   1         47.64         39.50         4.62 o
  -1  20   1          0.00          4.74         3.71 o
   0  20   1         15.16         14.65         4.18 o
   1  20   1         20.33         19.23         3.83 o
   2  20   1         21.40         18.69         3.80 o
   3  20   1          1.76          6.12         3.90 o
  -3  21   1        100.09        106.78         8.35 o
  -2  21   1        674.98        702.58        17.32 o
  -1  21   1        195.77        204.18         8.32 o
   0  21   1        465.96        416.32        12.71 o
   1  21   1          0.31          5.96         4.13 o
   2  21   1         53.85         63.29         5.00 o
  -2  22   1          5.68          4.94         4.52 o
  -1  22   1          3.39          3.81         3.60 o
   0  22   1          1.95          9.03         4.62 o
   1  22   1          2.53          3.60         4.16 o
   2  22   1          4.49          6.47         4.11 o
  -2  23   1        255.18        279.06        13.84 o
  -1  23   1         84.32         91.85         6.00 o
   0  23   1          4.09          0.29         4.45 o
   1  23   1        292.32        286.59        14.41 o
  -1  24   1         22.50         22.29         5.01 o
   0  24   1          1.70          2.49         4.72 o
  -6   0   2       1559.44       1528.00        51.32 o
  -5   0   2        937.59        949.00        28.73 o
  -4   0   2        572.59        552.59        14.96 o
  -3   0   2       2869.97       2786.71        49.58 o
  -2   0   2          4.26         -1.74         1.74 o
  -1   0   2       1849.95       1819.40        28.07 o
   0   0   2       5259.02       4956.28       130.00 o
   1   0   2      70345.62      69443.29      1200.75 o
   2   0   2       6938.88       6804.61       145.47 o
   3   0   2        111.79        112.00         6.28 o
   4   0   2        235.28        201.42        14.30 o
   5   0   2        205.13        227.28        10.55 o
  -6   1   2          5.18         12.52         4.67 o
  -5   1   2         28.25         26.51         4.56 o
  -4   1   2          2.17          1.40         2.15 o
  -3   1   2          3.65          3.84         1.40 o
  -2   1   2        447.38        496.89         5.92 o
  -1   1   2       1312.62       1365.77        14.43 o
   0   1   2        258.29        247.49         5.28 o
   1   1   2       3643.96       3742.81        46.52 o
   2   1   2        212.86        197.15         6.13 o
   3   1   2        224.71        217.72         6.07 o
   4   1   2          1.92          3.05         3.11 o
   5   1   2         20.52         22.61         4.12 o
  -6   2   2        524.06        554.68        14.68 o
  -5   2   2        245.77        254.29         9.61 o
  -4   2   2         72.04         75.03         4.15 o
  -3   2   2        512.39        550.57         8.37 o
  -2   2   2       2634.95       2520.11        27.34 o
  -1   2   2        100.83         83.49         1.42 o
   0   2   2       5610.33       5557.98        84.46 o
   1   2   2       9426.28       9536.43       117.56 o
   2   2   2         94.18        114.05         4.72 o
   3   2   2        196.23        186.00         5.66 o
   4   2   2         40.60         42.73         3.82 o
   5   2   2         12.68          9.35         3.81 o
  -6   3   2          1.32          1.40         4.68 o
  -5   3   2          6.43          4.99         3.40 o
  -4   3   2         12.32         14.08         2.28 o
  -3   3   2          0.00         -1.47         1.47 o
  -2   3   2        320.16        319.02         5.10 o
  -1   3   2        667.14        622.61         6.84 o
   0   3   2       2995.02       2868.25        35.90 o
   1   3   2         12.99         18.03         1.57 o
   2   3   2        556.19        568.89        14.13 o
   3   3   2        170.22        173.30         6.00 o
   4   3   2          1.78          1.74         3.29 o
   5   3   2         38.17         36.47         4.46 o
  -6   4   2         33.60         35.04         5.37 o
  -5   4   2        182.41        191.81         9.44 o
  -4   4   2          6.20          8.07         2.38 o
  -3   4   2        538.84        497.80         8.79 o
  -2   4   2       6640.08       6878.54        81.66 o
  -1   4   2       1982.47       1926.55        21.69 o
   0   4   2       3018.54       3094.38        38.86 o
   1   4   2       3765.04       3336.32        41.94 o
   2   4   2        247.28        229.97        11.00 o
   3   4   2        213.41        208.38         8.02 o
   4   4   2        340.95        361.73         9.50 o
   5   4   2         66.27         74.64         5.42 o
  -5   5   2         11.03          9.41         3.76 o
  -4   5   2         95.08         94.43         6.32 o
  -3   5   2          0.03          0.01         1.60 o
  -2   5   2          8.06         13.93         1.45 o
  -1   5   2        121.81        132.11         2.33 o
   0   5   2          1.82         -1.51         1.51 o
   1   5   2        132.08        128.59         4.47 o
   2   5   2        274.39        299.52         7.75 o
   3   5   2         15.32          7.55         3.08 o
   4   5   2          1.00          4.78         3.44 o
   5   5   2         26.84         20.31         4.27 o
  -5   6   2          8.92         13.31         3.34 o
  -4   6   2       1058.03       1083.71        21.41 o
  -3   6   2        475.01        427.90         8.18 o
  -2   6   2       1133.78       1168.46        16.86 o
  -1   6   2       1902.22       1876.59        22.14 o
   0   6   2       2985.26       2837.20        34.37 o
   1   6   2        113.71        101.20         3.33 o
   2   6   2       2722.32       2571.56        46.65 o
   3   6   2         39.25         29.75         3.53 o
   4   6   2          1.63         -2.18         3.18 o
   5   6   2         15.36         30.02         4.31 o
  -5   7   2         16.23         21.07         3.77 o
  -4   7   2         11.63         11.39         2.91 o
  -3   7   2         36.46         44.62         2.29 o
  -2   7   2        246.40        240.40         4.92 o
  -1   7   2        208.72        225.73         4.06 o
   0   7   2       1616.67       1609.20        20.84 o
   1   7   2         52.27         54.75         2.87 o
   2   7   2        373.67        383.46         9.35 o
   3   7   2         12.55         14.85         3.49 o
   4   7   2         25.17         21.93         3.90 o
   5   7   2          1.26         -0.20         3.96 o
  -5   8   2         25.58         27.85         3.97 o
  -4   8   2         40.46         49.08         3.04 o
  -3   8   2        624.01        665.71        11.73 o
  -2   8   2         36.96         27.72         1.89 o
   0   8   2        551.55        599.37         9.72 o
   1   8   2        540.40        683.79        11.63 o
   2   8   2       1368.47       1483.58        28.15 o
   3   8   2        475.96        472.28        12.03 o
   4   8   2         50.65         46.17         4.56 o
   5   8   2        121.88        131.90         8.67 o
  -5   9   2         83.19         79.78         5.28 o
  -4   9   2         67.33         58.83         3.43 o
  -3   9   2        257.08        244.28         5.66 o
  -2   9   2        175.24        183.89         4.22 o
  -1   9   2        177.53        213.49         4.63 o
   0   9   2        160.79        152.10         4.47 o
   1   9   2        419.40        396.11         7.77 o
   2   9   2        210.68        214.27         9.22 o
   3   9   2         15.28         19.77         3.61 o
   4   9   2         17.69         15.54         4.03 o
   5   9   2          3.68          2.71         3.95 o
  -5  10   2        642.71        680.11        15.92 o
  -4  10   2         12.38         10.53         3.00 o
  -3  10   2        457.55        439.83         8.35 o
  -2  10   2       1983.94       1808.48        30.90 o
  -1  10   2         30.24         30.00         2.14 o
   0  10   2       2047.47       2208.99        35.15 o
   1  10   2       6352.55       6613.51       101.66 o
   2  10   2         39.24         43.05         3.29 o
   3  10   2        355.25        341.64         9.41 o
   4  10   2        105.41        125.56         7.10 o
   5  10   2         89.95         87.87         6.60 o
  -5  11   2          0.08          1.83         3.91 o
  -4  11   2          0.59         -2.61         3.22 o
  -3  11   2         52.40         47.46         3.15 o
  -2  11   2        207.78        213.50         5.18 o
  -1  11   2        371.24        360.75         7.74 o
   0  11   2        128.81        123.97         4.07 o
   1  11   2         92.54        100.48         4.15 o
   2  11   2        168.17        165.65         7.90 o
   3  11   2          0.63          2.48         3.79 o
   4  11   2         62.72         59.37         5.04 o
   5  11   2         48.17         47.97         5.42 o
  -5  12   2        132.87        128.26         9.77 o
  -4  12   2        388.01        402.04        10.99 o
  -3  12   2        362.80        325.85         8.05 o
  -2  12   2         19.30         23.46         2.47 o
  -1  12   2       2711.81       2709.68        45.94 o
   0  12   2       1224.62       1180.22        23.23 o
   1  12   2         64.19         62.57         3.49 o
   2  12   2       2044.07       2009.43        36.26 o
   3  12   2        162.88        173.32         6.68 o
   4  12   2         37.33         32.08         4.50 o
  -5  13   2         54.57         61.64         6.20 o
  -4  13   2          0.54          3.75         3.17 o
  -3  13   2        299.09        268.75         8.10 o
  -2  13   2         81.86         88.05         3.68 o
  -1  13   2          2.72          0.13         2.20 o
   0  13   2         38.71         42.29         3.63 o
   1  13   2         29.31         31.66         3.04 o
   2  13   2          0.45          3.30         3.22 o
   3  13   2        107.41        104.21         8.86 o
   4  13   2        207.73        196.34         9.58 o
  -5  14   2          7.88         12.91         5.54 o
  -4  14   2          4.94          6.30         3.85 o
  -3  14   2        168.69        194.85         6.55 o
  -2  14   2       1396.46       1369.63        21.90 o
  -1  14   2        159.30        165.06        10.86 o
   0  14   2          2.38          5.98         3.07 o
   1  14   2         48.36         71.12         5.15 o
   2  14   2         43.27         46.00         3.79 o
   3  14   2        148.75        163.91        11.83 o
   4  14   2         35.24         51.15         4.86 o
  -4  15   2         17.71         13.13         4.10 o
  -3  15   2         78.33         80.44         4.21 o
  -2  15   2        270.07        268.44         6.73 o
  -1  15   2         22.83         26.81         5.00 o
   0  15   2        251.40        240.02        11.72 o
   1  15   2         54.54         58.24         4.74 o
   2  15   2        207.94        219.92         7.64 o
   3  15   2         10.47          4.07         3.11 o
   4  15   2        158.31        140.82         6.77 o
  -4  16   2        405.36        396.77        13.20 o
  -3  16   2        333.37        337.36         9.31 o
  -2  16   2         31.62         39.09         3.30 o
  -1  16   2          2.48          1.01         3.29 o
   0  16   2       1189.82       1220.25        27.39 o
   1  16   2       1023.43        975.92        18.21 o
   2  16   2        170.19        159.53         6.01 o
   3  16   2        221.17        225.55         7.52 o
   4  16   2         98.95         86.66         7.73 o
  -4  17   2         11.90         11.92         4.72 o
  -3  17   2         26.23         18.72         3.59 o
  -2  17   2         56.16         49.14         4.99 o
  -1  17   2          9.18         10.68         3.61 o
   0  17   2        359.67        301.90         9.60 o
   1  17   2         32.96         26.73         3.51 o
   2  17   2          8.95         10.08         3.87 o
   3  17   2         92.80        105.99         5.53 o
  -4  18   2         32.94         41.53         5.78 o
  -3  18   2          0.34          9.32         4.23 o
  -2  18   2        138.39        145.34         5.91 o
  -1  18   2       1824.74       1786.73        39.67 o
   0  18   2         80.78         79.35         5.54 o
   1  18   2        156.01        127.14         6.02 o
   2  18   2        478.68        463.88        11.02 o
   3  18   2         94.20        107.11         5.74 o
  -3  19   2         16.81         20.64         4.48 o
  -2  19   2          4.00          3.38         3.37 o
  -1  19   2          0.06          0.47         3.54 o
   0  19   2         10.90         15.81         4.25 o
   1  19   2         11.75         15.24         4.86 o
   2  19   2          7.69          7.16         3.48 o
   3  19   2          7.97          7.23         4.25 o
  -3  20   2         92.14         92.46         7.69 o
  -2  20   2         55.28         62.94         5.34 o
  -1  20   2        919.22        931.32        19.76 o
   0  20   2         13.78         18.16         3.72 o
   1  20   2        172.06        168.19         7.43 o
   2  20   2        144.82        161.44         6.76 o
   3  20   2         46.73         53.28         4.91 o
  -3  21   2          2.80          0.75         5.16 o
  -2  21   2          8.98          5.30         6.39 o
  -1  21   2         10.10         15.51         6.66 o
   0  21   2         33.72         32.22         5.89 o
   1  21   2         22.01         33.63         4.66 o
   2  21   2          0.09          7.35         3.81 o
  -2  22   2       1282.83       1385.57        29.35 o
  -1  22   2         34.05         34.33         4.87 o
   0  22   2        443.56        452.17        12.82 o
   1  22   2       1140.49       1190.84        31.04 o
   2  22   2        198.63        200.39         8.22 o
  -1  23   2          0.79          1.24         4.14 o
   0  23   2        117.19        121.91         6.42 o
   1  23   2          5.72          1.47         4.21 o
   0  24   2         45.49         41.47         5.11 o
  -6   1   3          0.02          1.86         4.08 o
  -5   1   3        140.47        152.54         6.85 o
  -4   1   3        569.01        547.15        10.18 o
  -3   1   3        222.00        256.27         4.55 o
  -2   1   3        608.30        729.42         8.61 o
  -1   1   3       7315.34       7268.61        97.73 o
   0   1   3        498.48        474.81         8.39 o
   1   1   3        806.25        837.35        13.02 o
   2   1   3         57.74         66.92         3.48 o
   3   1   3          3.12          4.87         2.74 o
   4   1   3        192.61        165.49         6.36 o
   5   1   3         19.18         25.67         4.42 o
  -6   2   3          0.42          3.42         4.22 o
  -5   2   3         24.95         24.55         3.89 o
  -4   2   3         64.14         65.43         3.42 o
  -3   2   3        139.00        161.38         3.39 o
  -2   2   3        215.23        228.58         3.49 o
  -1   2   3        317.66        341.45         4.85 o
   0   2   3        316.29        314.24         7.06 o
   1   2   3        200.43        183.43         4.27 o
   2   2   3        230.65        236.24         6.56 o
   3   2   3        155.07        146.19         5.71 o
   4   2   3         52.09         65.53         4.73 o
   5   2   3         13.91         12.13         4.04 o
  -6   3   3          7.03          2.84         4.20 o
  -5   3   3          9.22          8.30         3.42 o
  -4   3   3        198.61        174.56         5.29 o
  -3   3   3       5609.26       5632.03        73.03 o
  -2   3   3       3361.28       3539.50        42.32 o
   0   3   3       4429.15       4217.17        64.79 o
   1   3   3          0.75          5.66         2.01 o
   2   3   3         59.18         91.58         4.88 o
   3   3   3        470.18        480.81        10.92 o
   4   3   3        254.48        262.19        10.07 o
   5   3   3        234.52        195.09         8.09 o
  -6   4   3          2.85          2.03         4.60 o
  -5   4   3        181.69        170.58         6.65 o
  -4   4   3         49.45         48.72         3.44 o
  -3   4   3         17.55         12.83         1.85 o
  -2   4   3       1396.97       1521.24        21.36 o
  -1   4   3        404.15        416.25         5.70 o
   0   4   3          0.01          4.50         1.22 o
   1   4   3         97.21        107.17         4.95 o
   2   4   3         56.04         61.97         4.25 o
   3   4   3         10.98         13.74         3.24 o
   4   4   3        116.77        116.14         5.85 o
   5   4   3         49.65         54.91         5.25 o
  -6   5   3         33.98         31.85         5.34 o
  -5   5   3         28.48         28.02         4.21 o
  -4   5   3         63.04         58.52         3.86 o
  -3   5   3          4.15         14.16         2.17 o
  -2   5   3       2021.72       2382.78        28.76 o
  -1   5   3      13199.38      13966.24       171.86 o
   0   5   3       2344.02       2319.14        29.46 o
   1   5   3         18.55         22.18         3.22 o
   2   5   3        803.91        804.25        16.40 o
   3   5   3        213.54        235.67         8.28 o
   4   5   3        359.08        328.62         9.21 o
   5   5   3        214.13        205.03         8.08 o
  -5   6   3         13.79          9.40         3.85 o
  -4   6   3         11.84         12.97         2.20 o
  -3   6   3          1.83          1.17         1.74 o
  -2   6   3        143.11        149.62         3.11 o
  -1   6   3        117.33        121.33         3.21 o
   0   6   3         30.87         30.86         1.97 o
   1   6   3       1512.00       1565.05        25.01 o
   2   6   3        537.62        529.77        11.92 o
   3   6   3         58.48         57.04         4.67 o
   4   6   3         30.26         26.16         4.13 o
   5   6   3         18.50         10.56         4.10 o
  -5   7   3         22.31         20.22         4.27 o
  -4   7   3       1114.45       1056.61        19.54 o
  -3   7   3         14.65         15.35         1.78 o
  -2   7   3          2.71          3.65         1.26 o
  -1   7   3       2086.08       1917.63        28.38 o
   0   7   3        193.33        197.57         4.42 o
   1   7   3        632.72        602.70        12.08 o
   2   7   3        142.30        121.34         5.40 o
   3   7   3         37.83         28.17         3.85 o
   4   7   3         50.84         50.82         5.49 o
   5   7   3         37.36         43.23         4.98 o
  -5   8   3         11.91         17.87         4.22 o
  -4   8   3          3.38          8.54         3.14 o
  -3   8   3        168.78        164.49         7.09 o
  -2   8   3         13.44         19.41         1.60 o
  -1   8   3         37.50         40.24         1.91 o
   0   8   3        582.12        664.84        11.05 o
   1   8   3        141.42        126.09         4.75 o
   2   8   3        230.98        240.75         7.21 o
   3   8   3         59.24         52.25         4.40 o
   4   8   3          0.19          2.86         4.14 o
   5   8   3         32.37         33.41         5.09 o
  -5   9   3        492.73        505.48        13.81 o
  -4   9   3         98.20         85.35         4.29 o
  -3   9   3       1114.19       1058.77        16.04 o
  -2   9   3       2912.90       3062.19        42.47 o
  -1   9   3        603.31        637.92        10.67 o
   0   9   3       4536.68       4508.56        67.84 o
   1   9   3       1418.16       1456.85        25.81 o
   2   9   3        244.33        231.60         7.12 o
   3   9   3        890.42        917.50        19.29 o
   4   9   3         27.34         25.76         4.84 o
   5   9   3         91.60         79.79         6.77 o
  -5  10   3         48.99         44.42         5.37 o
  -4  10   3        106.48         99.84         4.71 o
  -3  10   3         43.63         38.89         2.42 o
  -2  10   3        236.32        225.83         4.73 o
  -1  10   3         23.83         30.27         2.17 o
   0  10   3          1.28          2.53         1.79 o
   1  10   3          2.15         12.85         2.68 o
   2  10   3        181.25        182.61         6.87 o
   3  10   3         58.83         70.39         4.94 o
   4  10   3          2.75         -1.69         3.66 o
  -5  11   3        142.01        140.93         7.40 o
  -4  11   3         73.13         85.53         4.66 o
  -3  11   3        593.34        554.34        10.77 o
  -2  11   3         98.98        113.49         3.41 o
  -1  11   3        260.25        243.45         7.45 o
   0  11   3        719.58        670.99        12.10 o
   1  11   3        627.55        692.04        13.17 o
   2  11   3        485.57        509.01        11.56 o
   3  11   3          4.47          7.04         3.51 o
   4  11   3          6.23         -1.68         3.80 o
  -5  12   3         45.83         66.02         5.43 o
  -4  12   3        253.77        286.04        11.86 o
  -3  12   3        368.24        371.44         8.68 o
  -2  12   3        657.44        639.93        10.38 o
  -1  12   3         34.07         31.34         3.83 o
   0  12   3        314.23        335.71         7.21 o
   1  12   3        156.07        150.53         5.21 o
   2  12   3         91.73         99.57         5.15 o
   3  12   3         34.31         43.40         4.84 o
   4  12   3        126.05        106.90         6.34 o
  -5  13   3         10.87          5.79         4.21 o
  -4  13   3        327.48        334.55        11.08 o
  -3  13   3       1254.63       1261.77        21.52 o
  -2  13   3       2665.83       2546.26        38.10 o
  -1  13   3       4300.37       4297.53        71.53 o
   0  13   3         65.67         65.18         3.41 o
   1  13   3        281.19        246.78         7.83 o
   2  13   3        594.40        589.39        12.41 o
   3  13   3          2.62         -2.30         3.36 o
   4  13   3        387.37        383.71        11.13 o
  -5  14   3         16.79         18.94         4.54 o
  -4  14   3         40.39         45.44         4.80 o
  -3  14   3          0.38          6.28         2.92 o
  -2  14   3        174.71        175.32         5.51 o
  -1  14   3         16.48         16.89         2.76 o
   0  14   3        310.47        323.07        10.57 o
   1  14   3        139.39        119.35         5.02 o
   2  14   3         20.52         25.38         3.58 o
   3  14   3          1.35         11.72         3.73 o
   4  14   3        126.51        136.95         9.56 o
  -4  15   3          2.14          1.47         3.78 o
  -3  15   3        424.88        428.37        10.31 o
  -2  15   3       3193.85       3258.62        51.63 o
  -1  15   3        283.72        289.80         8.62 o
   0  15   3        507.60        469.63        11.58 o
   1  15   3        169.77        189.19         6.24 o
   2  15   3         54.81         47.90         4.04 o
   3  15   3        146.97        147.33         6.73 o
   4  15   3        162.30        184.77         8.01 o
  -4  16   3          9.93         15.36         4.80 o
  -3  16   3          0.32          2.64         3.52 o
  -2  16   3          2.15          3.17         2.85 o
  -1  16   3        301.12        253.35         8.33 o
   0  16   3          1.33          1.70         3.08 o
   1  16   3         13.76          8.27         4.13 o
   2  16   3          1.66         -2.90         3.10 o
   3  16   3          6.49          4.43         3.63 o
  -4  17   3         15.38         15.27         5.51 o
  -3  17   3         95.65         91.67         5.94 o
  -2  17   3        323.68        321.36         8.73 o
  -1  17   3         20.46         13.28         4.20 o
   0  17   3        362.05        343.96         9.96 o
   1  17   3         54.51         59.20         6.44 o
   2  17   3         14.38         16.05         3.53 o
   3  17   3          3.38          2.90         4.31 o
  -4  18   3         16.99         21.90         4.78 o
  -3  18   3          2.37          1.98         4.42 o
  -2  18   3         86.92         89.49         5.09 o
  -1  18   3        316.62        289.33         8.91 o
   0  18   3         76.82         76.23         5.03 o
   1  18   3         14.93         10.99         3.31 o
   2  18   3        115.26        114.90         5.68 o
   3  18   3         41.62         35.85         4.58 o
  -3  19   3        413.45        387.14        15.89 o
  -2  19   3        496.21        498.46        12.13 o
  -1  19   3       1193.60       1192.36        25.15 o
   0  19   3         10.30          9.40         3.66 o
   1  19   3        177.06        198.35         6.92 o
   2  19   3        285.35        318.74         9.10 o
   3  19   3          0.06          1.27         3.73 o
  -3  20   3         33.11         32.79         5.76 o
  -2  20   3          0.02          4.24         3.48 o
  -1  20   3        181.08        179.18         9.02 o
   0  20   3          6.12          5.05         3.72 o
   1  20   3         15.61         25.74         4.07 o
   2  20   3         22.97         23.30         3.94 o
  -3  21   3        114.39        123.05        10.04 o
  -2  21   3          0.39          6.29         5.80 o
  -1  21   3         16.72         13.94         5.07 o
   0  21   3        634.86        644.72        19.64 o
   1  21   3        122.73        102.29         6.19 o
   2  21   3        160.52        155.33         6.92 o
  -2  22   3          6.22          4.46         7.30 o
  -1  22   3         15.12         26.65         4.89 o
   0  22   3          7.57          7.91         4.13 o
   1  22   3         38.69         35.71         4.93 o
  -1  23   3          0.09          3.78         4.43 o
   0  23   3        355.72        346.46        14.82 o
   1  23   3         65.10         66.84         6.77 o
  -6   0   4        364.20        346.64        15.28 o
  -5   0   4       2568.95       2553.30        83.32 o
  -4   0   4       3389.91       3395.92        74.54 o
  -3   0   4          2.35          4.18         1.88 o
  -2   0   4       6163.38       6268.07       101.06 o
  -1   0   4       1977.50       1837.21        79.78 o
   0   0   4        951.87        887.67        21.86 o
   1   0   4       4642.86       4512.06        98.52 o
   2   0   4      14704.48      14449.75       352.11 o
   3   0   4        509.97        497.93        14.76 o
   4   0   4         13.64         12.84         5.00 o
   5   0   4         57.76         69.07         9.21 o
  -6   1   4        110.75        113.99         6.75 o
  -5   1   4         84.29         85.02         5.47 o
  -4   1   4          2.30          0.27         1.89 o
  -3   1   4         78.66         78.90         2.26 o
  -2   1   4          9.68          9.62         1.13 o
  -1   1   4        638.05        664.75        12.20 o
   0   1   4        408.38        424.85         8.15 o
   1   1   4        649.51        694.86        12.62 o
   2   1   4       2933.79       2986.86        50.30 o
   3   1   4        246.31        235.93        10.32 o
   4   1   4         43.88         50.54         4.52 o
   5   1   4          6.85          5.26         4.16 o
  -6   2   4        175.04        188.34         8.29 o
  -5   2   4       1314.21       1304.57        24.22 o
  -4   2   4         29.45         29.92         2.62 o
  -3   2   4       1375.28       1347.05        19.29 o
  -2   2   4       1698.12       1762.38        19.99 o
  -1   2   4         33.56         34.19         2.56 o
   0   2   4       6428.74       6062.64       100.91 o
   1   2   4         28.59         38.42         2.34 o
   2   2   4       1228.43       1290.74        24.78 o
   3   2   4        693.33        699.42        14.47 o
   4   2   4         15.41         17.41         4.00 o
   5   2   4          4.35          0.85         3.99 o
  -6   3   4          1.59         -1.28         3.73 o
  -5   3   4          4.45          4.65         3.15 o
  -4   3   4          1.03         -1.52         2.14 o
  -3   3   4         49.65         46.40         2.00 o
  -2   3   4        110.46        134.29         2.68 o
  -1   3   4        446.44        458.64         7.16 o
   0   3   4        356.25        355.13         7.91 o
   1   3   4        725.49        777.97        13.36 o
   2   3   4         59.68         76.59         6.82 o
   3   3   4         99.73         98.56         5.13 o
   4   3   4         43.20         40.99         4.50 o
   5   3   4          0.08          1.37         4.03 o
  -6   4   4         75.36         88.29         6.78 o
  -5   4   4        155.31        149.27         6.28 o
  -4   4   4         21.83         20.60         2.67 o
  -3   4   4        582.00        533.71         8.64 o
  -2   4   4        213.55        249.74         4.14 o
  -1   4   4        611.22        741.47        10.48 o
   0   4   4       1623.18       1534.09        25.08 o
   1   4   4         53.21         63.98         3.61 o
   2   4   4        384.57        327.19        15.52 o
   3   4   4         70.27         76.49         4.76 o
   4   4   4          1.15         -1.16         3.61 o
   5   4   4         78.97         85.54         6.04 o
  -5   5   4         79.88         71.10         4.97 o
  -4   5   4         85.03        100.55         4.16 o
  -3   5   4         36.48         36.64         2.22 o
  -2   5   4         82.26         63.82         2.02 o
  -1   5   4         62.73         65.72         3.65 o
   0   5   4          2.66         -2.08         2.99 o
   1   5   4        190.72        196.91         5.47 o
   2   5   4        170.63        162.41         6.51 o
   3   5   4        154.76        171.24         6.93 o
   4   5   4          0.24         -3.51         3.51 o
   5   5   4          1.00          2.44         4.15 o
  -5   6   4         16.54         18.78         3.87 o
  -4   6   4        260.22        263.08         6.95 o
  -3   6   4        361.63        374.71         7.47 o
  -2   6   4       1231.73       1132.45        17.24 o
  -1   6   4         50.10         37.76         2.57 o
   0   6   4        903.93        912.12        15.27 o
   1   6   4       3938.70       4056.40        71.79 o
   2   6   4         37.90         40.71         4.14 o
   3   6   4         41.29         37.25         7.60 o
   4   6   4        155.81        154.30         6.73 o
   5   6   4          0.11          4.16         4.73 o
  -5   7   4          4.00         -0.55         4.11 o
  -4   7   4         22.05         18.33         2.82 o
  -3   7   4          8.23         14.15         2.20 o
  -2   7   4         75.99         90.30         2.62 o
  -1   7   4         81.52         70.23         3.09 o
   0   7   4        559.99        555.55        10.26 o
   1   7   4        365.86        394.92         8.68 o
   2   7   4        101.31        103.50         4.94 o
   3   7   4        101.33        106.92         6.33 o
   4   7   4         10.04         12.25         3.86 o
  -5   8   4        278.27        243.09        10.23 o
  -4   8   4         62.29         46.11         3.39 o
  -3   8   4        200.76        177.08         5.91 o
  -2   8   4        924.98        958.78        13.44 o
  -1   8   4       1134.42       1170.29        20.42 o
   0   8   4       3063.23       3064.04        45.26 o
   1   8   4       1296.98       1342.16        23.96 o
   2   8   4        394.59        416.08        10.28 o
   3   8   4         10.42         12.39         4.12 o
   4   8   4          6.32          5.20         3.72 o
  -5   9   4         90.07         84.67        10.25 o
  -4   9   4         83.67         84.54         6.42 o
  -3   9   4        132.25        133.53         4.98 o
  -2   9   4        823.19        855.30        12.85 o
  -1   9   4        280.57        318.40         7.29 o
   0   9   4         63.50         71.13         3.22 o
   1   9   4         13.81         18.62         2.86 o
   2   9   4        404.82        424.71        10.59 o
   3   9   4        121.28        117.08         5.87 o
   4   9   4          0.99          2.90         4.47 o
  -5  10   4        316.10        287.12        10.12 o
  -4  10   4        552.16        514.72        14.78 o
  -3  10   4        657.21        613.95        12.81 o
  -2  10   4        276.91        265.43         6.52 o
  -1  10   4         38.39         40.53         3.69 o
   0  10   4       2238.56       2129.83        30.55 o
   1  10   4        119.28        114.23         4.40 o
   2  10   4       1372.61       1478.22        29.07 o
   3  10   4        317.26        339.26         9.64 o
   4  10   4          9.88         17.40         4.75 o
  -5  11   4          3.84          6.07         4.44 o
  -4  11   4         80.99         98.46         5.68 o
  -3  11   4         63.91         75.36         4.95 o
  -2  11   4         12.76         17.82         2.17 o
  -1  11   4         82.28         91.55         3.73 o
   0  11   4        287.65        286.02         6.03 o
   1  11   4        269.99        269.71         7.60 o
   2  11   4        207.55        223.31        11.29 o
   3  11   4        172.23        186.76         8.50 o
   4  11   4          9.03          0.04         4.34 o
  -5  12   4         79.94         89.61         6.85 o
  -4  12   4        761.56        774.76        17.42 o
  -3  12   4         24.75         23.42         3.02 o
  -2  12   4        445.11        395.36         9.50 o
  -1  12   4       1454.54       1371.37        28.44 o
   0  12   4          1.96          0.40         1.87 o
   1  12   4       1653.00       1655.27        30.03 o
   2  12   4         40.50         47.76         6.09 o
   3  12   4        160.54        141.51         7.64 o
   4  12   4        134.82        148.64         8.13 o
  -5  13   4         20.29         35.89         5.53 o
  -4  13   4         70.93         76.92         5.68 o
  -3  13   4          0.48         -2.41         3.21 o
  -2  13   4        618.12        593.97        13.25 o
  -1  13   4          1.18          1.53         2.18 o
   0  13   4         40.29         34.94         3.39 o
   1  13   4         93.43         97.26         5.22 o
   2  13   4         50.93         54.86         4.50 o
   3  13   4          4.46          4.70         3.95 o
   4  13   4         68.54         70.95         7.08 o
  -4  14   4         45.89         38.64         4.43 o
  -3  14   4        176.26        167.50         6.83 o
  -2  14   4         68.45         83.49         4.56 o
  -1  14   4        255.17        249.45         7.81 o
   0  14   4        575.59        546.98        11.12 o
   1  14   4        337.01        331.27         8.37 o
   2  14   4        127.19        144.64         6.39 o
   3  14   4         96.61        110.91         6.03 o
   4  14   4          4.01          4.40         4.36 o
  -4  15   4          3.08          2.90         3.87 o
  -3  15   4          3.25          4.35         3.58 o
  -2  15   4        186.59        175.33         8.57 o
  -1  15   4         59.25         57.74         4.25 o
   0  15   4          0.09         -0.34         2.45 o
   1  15   4         28.05         36.33         3.88 o
   2  15   4         54.73         47.96         4.59 o
   3  15   4        109.72        116.54         6.78 o
  -4  16   4          1.77         -3.87         3.87 o
  -3  16   4       1643.53       1571.10        47.62 o
  -2  16   4        339.43        356.58         9.83 o
  -1  16   4        849.96        844.57        18.31 o
   0  16   4       1178.56       1120.31        29.39 o
   1  16   4        128.59        135.43         7.16 o
   2  16   4        169.30        152.38         8.23 o
   3  16   4        321.36        341.31        12.82 o
  -4  17   4         53.15         54.19         5.32 o
  -3  17   4         82.68         89.15         8.33 o
  -2  17   4         97.87        105.07         5.65 o
  -1  17   4         79.57         74.61         5.56 o
   0  17   4          2.24          3.43         3.33 o
   1  17   4        313.36        303.36        14.04 o
   2  17   4        101.97         94.10         5.68 o
   3  17   4          1.79          4.22         4.01 o
  -4  18   4        417.27        485.18        15.25 o
  -3  18   4         82.92         84.97         7.31 o
  -2  18   4         13.79         11.76         3.41 o
  -1  18   4         61.94         60.85         6.71 o
   0  18   4         84.30         78.20         5.02 o
   1  18   4        334.71        330.02         8.90 o
   2  18   4        233.95        232.23         8.40 o
   3  18   4         28.43         24.63         4.69 o
  -3  19   4         45.02         55.86         6.29 o
  -2  19   4         24.78         18.88         3.65 o
  -1  19   4          1.24         13.21         4.36 o
   0  19   4          9.95         15.42         3.90 o
   1  19   4          3.94          5.60         3.27 o
   2  19   4          9.65          3.19         3.96 o
  -3  20   4          3.41          2.13         4.84 o
  -2  20   4        103.92        112.42         5.85 o
  -1  20   4         52.87         44.54         4.78 o
   0  20   4          9.64          4.81         4.39 o
   1  20   4        180.02        193.55         7.15 o
   2  20   4         10.73          8.86         4.17 o
  -2  21   4         49.88         60.12         6.13 o
  -1  21   4          0.00         -3.02         3.71 o
   0  21   4         64.58         76.71         6.60 o
   1  21   4         63.93         55.91         7.42 o
  -2  22   4        240.70        224.15        10.26 o
  -1  22   4        541.83        588.61        19.16 o
   0  22   4        542.52        567.44        27.43 o
   1  22   4         21.32         21.08         5.57 o
  -1  23   4         34.84         40.47         7.40 o
   0  23   4         21.80         10.67         5.29 o
  -6   1   5         24.58         35.18         7.47 o
  -5   1   5         42.59         37.54         3.85 o
  -4   1   5         25.89         31.07         3.04 o
  -3   1   5          6.00          4.45         1.51 o
  -2   1   5       3191.94       3205.74        41.70 o
  -1   1   5       1058.78       1201.53        19.74 o
   0   1   5         44.54         64.49         3.41 o
   1   1   5       3686.34       3745.96        66.41 o
   2   1   5        548.30        549.95        11.71 o
   3   1   5         60.95         70.14         4.84 o
   4   1   5         45.10         53.95         5.60 o
  -6   2   5          4.13          3.44         4.74 o
  -5   2   5         10.11          6.31         3.24 o
  -4   2   5         89.43         83.22         3.96 o
  -3   2   5         10.17         12.55         1.58 o
  -2   2   5        915.98       1022.80        13.92 o
  -1   2   5        204.79        212.53         6.65 o
   0   2   5        217.78        207.39         7.78 o
   1   2   5          5.54          3.27         2.42 o
   2   2   5         26.36         29.07         3.23 o
   3   2   5         53.40         41.75         4.13 o
   4   2   5         29.21         33.98         4.57 o
  -6   3   5        240.31        248.63        11.33 o
  -5   3   5         84.70         85.92         4.89 o
  -4   3   5         78.03         90.50         4.46 o
  -3   3   5       2295.46       2299.43        30.57 o
  -2   3   5       1497.80       1651.68        22.91 o
  -1   3   5       2166.73       2302.86        38.10 o
   0   3   5       2261.95       2148.16        40.32 o
   1   3   5         45.35         45.07         2.57 o
   2   3   5        121.78        116.42         5.02 o
   3   3   5          1.49          2.22         3.54 o
   4   3   5          4.63          1.08         3.83 o
  -5   4   5         23.66         22.46         3.55 o
  -4   4   5        335.28        319.43         8.09 o
  -3   4   5        127.79        118.87         3.45 o
  -2   4   5         32.25         53.73         2.33 o
  -1   4   5       2028.66       2178.89        36.12 o
   0   4   5        755.93        789.40        15.47 o
   1   4   5         23.94         18.95         3.22 o
   2   4   5         11.94         10.61         3.06 o
   3   4   5         19.35         17.53         3.76 o
   4   4   5          2.97          3.92         3.83 o
  -5   5   5        177.92        183.99        11.44 o
  -4   5   5        325.88        364.78         8.35 o
  -3   5   5        554.98        553.60         9.94 o
  -2   5   5       1636.33       1661.31        30.47 o
  -1   5   5        984.31       1171.97        18.97 o
   0   5   5        950.44       1058.91        20.96 o
   1   5   5        345.54        320.25         7.94 o
   2   5   5        150.79        136.00         5.43 o
   3   5   5         97.18         90.73         5.24 o
   4   5   5          0.10         -1.85         3.90 o
  -5   6   5          1.53         -0.64         4.10 o
  -4   6   5         40.87         38.27         3.00 o
  -3   6   5          0.09          0.04         1.72 o
  -2   6   5          5.56          4.90         1.22 o
  -1   6   5         21.95         15.15         1.79 o
   0   6   5        228.37        254.91         7.25 o
   1   6   5        133.74        143.01         5.25 o
   2   6   5        237.85        241.03         8.32 o
   3   6   5         70.17         59.54         4.88 o
   4   6   5         15.53         19.00         5.80 o
  -5   7   5         23.14         24.69         4.95 o
  -4   7   5        178.37        190.03         5.95 o
  -3   7   5        196.35        174.13         4.33 o
  -2   7   5        749.99        678.52        12.28 o
  -1   7   5         85.05        105.01         4.07 o
   0   7   5          0.08          0.59         2.40 o
   1   7   5       2211.35       2164.09        44.50 o
   2   7   5         13.80         20.78         4.20 o
   3   7   5          3.70          1.06         3.46 o
   4   7   5         61.07         75.01         5.66 o
  -5   8   5         14.43         16.33         4.61 o
  -4   8   5         89.56         90.74         4.76 o
  -3   8   5         56.54         53.29         2.72 o
  -2   8   5        541.92        560.49        10.57 o
  -1   8   5          5.64          5.83         2.20 o
   0   8   5         19.53         25.17         2.79 o
   1   8   5        454.00        432.04        10.47 o
   2   8   5        135.65        134.47         8.03 o
   3   8   5        136.10        151.18         7.42 o
   4   8   5         43.18         43.41         5.48 o
  -5   9   5        227.44        219.12         8.62 o
  -4   9   5        402.45        379.02        10.21 o
  -3   9   5       1412.80       1384.46        26.92 o
  -2   9   5          2.96          2.91         1.92 o
  -1   9   5       2621.81       2766.71        55.35 o
   0   9   5        385.81        339.94         6.58 o
   1   9   5         13.91         21.23         3.42 o
   2   9   5       1058.87       1086.38        28.07 o
   3   9   5        114.94        132.89         7.07 o
   4   9   5         66.02         59.73         5.29 o
  -5  10   5         15.63         11.70         5.18 o
  -4  10   5        292.02        295.67         8.95 o
  -3  10   5        177.66        171.53         5.53 o
  -2  10   5         13.21          5.52         1.51 o
  -1  10   5        462.94        451.24        11.69 o
   0  10   5         16.65         17.61         1.92 o
   1  10   5         73.90         72.71         4.41 o
   2  10   5         64.30         81.02         5.31 o
   3  10   5         90.73         84.90         6.11 o
   4  10   5         33.70         33.32         5.30 o
  -5  11   5        249.00        246.93        11.61 o
  -4  11   5        254.66        236.86         8.79 o
  -3  11   5        261.62        274.31         8.04 o
  -2  11   5         50.51         69.04         4.51 o
  -1  11   5         75.97         95.46         5.78 o
   0  11   5        343.82        346.74         6.99 o
   1  11   5        173.29        180.50         5.72 o
   2  11   5         25.79         21.76         4.21 o
   3  11   5         38.74         32.74         5.95 o
   4  11   5         27.27         20.13         6.97 o
  -5  12   5         37.38         32.14         5.40 o
  -4  12   5         80.72         62.80         4.80 o
  -3  12   5        417.26        425.27        10.60 o
  -2  12   5        855.83        832.37        17.15 o
  -1  12   5       1130.65       1067.69        28.35 o
   0  12   5         71.92         89.11         3.60 o
   1  12   5         35.65         45.01         3.99 o
   2  12   5         60.25         71.92         6.49 o
   3  12   5         42.74         42.47         5.79 o
   4  12   5          4.04         -4.92         5.54 o
  -5  13   5        117.04        152.82         8.60 o
  -4  13   5        119.37        136.01         6.66 o
  -3  13   5          0.41         -3.08         3.55 o
  -2  13   5       3631.29       3544.83        64.41 o
  -1  13   5       1437.35       1424.72        27.29 o
   0  13   5        650.27        667.15        13.67 o
   1  13   5        608.33        634.57        13.82 o
   2  13   5          5.33          2.51         3.47 o
   3  13   5         66.47         48.08         5.38 o
  -4  14   5          1.56          7.32         3.69 o
  -3  14   5        156.41        157.54         7.67 o
  -2  14   5         71.08         75.24         4.41 o
  -1  14   5        701.70        695.67        17.13 o
   0  14   5        228.04        228.06         6.77 o
   1  14   5        112.81        111.05         7.20 o
   2  14   5         81.06         76.32         5.51 o
   3  14   5         41.72         47.99         5.35 o
  -4  15   5        413.57        389.43        15.45 o
  -3  15   5        251.29        242.08        10.63 o
  -2  15   5          6.98          9.58         3.01 o
  -1  15   5       2752.05       2804.98        51.58 o
   0  15   5       1173.27       1206.05        21.27 o
   1  15   5        154.90        159.77         6.50 o
   2  15   5        266.79        247.23        10.81 o
   3  15   5         79.61        101.10         6.63 o
  -4  16   5         28.15         36.42         8.87 o
  -3  16   5         31.60         28.56         4.80 o
  -2  16   5          1.40          2.03         4.15 o
  -1  16   5         21.14         22.41         4.03 o
   0  16   5        228.34        226.10        10.31 o
   1  16   5          7.45          5.70         3.48 o
   2  16   5          4.41          9.45         3.83 o
   3  16   5          0.00          2.45         4.19 o
  -4  17   5         30.72         30.75         7.25 o
  -3  17   5        115.26        116.91         7.23 o
  -2  17   5        110.95        122.27         5.90 o
  -1  17   5        217.39        216.57         8.39 o
   0  17   5        252.88        286.91        14.28 o
   1  17   5         44.33         48.54         4.67 o
   2  17   5        158.90        160.25         7.52 o
   3  17   5          0.01          4.53         4.28 o
  -3  18   5         23.73         15.06         5.32 o
  -2  18   5         15.96         15.76         4.58 o
  -1  18   5        230.23        252.14        10.49 o
   0  18   5        269.17        271.12         9.77 o
   1  18   5          2.45         -1.92         3.41 o
   2  18   5          2.07          2.30         4.00 o
  -3  19   5          0.03          0.17         4.48 o
  -2  19   5       1540.60       1517.03        60.93 o
  -1  19   5        361.04        339.72        11.24 o
   0  19   5         60.65         64.32         6.28 o
   1  19   5        280.26        287.64        10.97 o
   2  19   5          0.53          8.25         4.76 o
  -3  20   5         52.73         52.71         6.48 o
  -2  20   5          4.59          1.63         4.46 o
  -1  20   5          2.08          3.38         4.30 o
   0  20   5        346.00        338.21        12.59 o
   1  20   5          3.41          9.28         6.02 o
  -2  21   5          0.38          9.23         5.16 o
  -1  21   5          0.70          7.66         4.80 o
   0  21   5        195.72        201.99        12.66 o
   1  21   5          2.55         -1.44         5.81 o
  -1  22   5         21.92         36.50         7.82 o
   0  22   5          3.22         18.42         7.99 o
  -5   0   6        814.85        813.58        21.56 o
  -4   0   6       2021.67       2106.76        47.57 o
  -3   0   6       2477.29       2340.92        41.52 o
  -2   0   6       1530.14       1500.13        29.65 o
  -1   0   6        113.99        113.02         5.28 o
   0   0   6       1153.23       1123.29        32.93 o
   1   0   6        528.72        528.06        15.20 o
   2   0   6         52.71         44.56         6.31 o
   3   0   6       2867.49       2654.16        71.36 o
   4   0   6        177.26        176.99        12.56 o
  -5   1   6        376.37        383.32         9.63 o
  -4   1   6        714.75        714.34        13.11 o
  -3   1   6        132.42        144.40         3.64 o
  -2   1   6        225.22        217.34         5.56 o
  -1   1   6         33.47         32.94         2.94 o
   0   1   6        236.24        223.77         6.24 o
   1   1   6          7.85          7.21         2.73 o
   2   1   6        459.40        472.52        12.10 o
   3   1   6       1583.41       1530.32        34.50 o
   4   1   6        147.09        146.21         8.35 o
  -5   2   6         12.34          9.22         3.02 o
  -4   2   6       2837.34       2781.28        41.06 o
  -3   2   6        356.19        386.56         7.44 o
  -2   2   6        139.22        122.88         3.18 o
  -1   2   6        165.68        145.66         4.77 o
   0   2   6         91.95         99.97         4.40 o
   1   2   6        208.69        217.64         9.19 o
   2   2   6        633.42        622.24        36.44 o
   3   2   6         92.16         98.73         6.48 o
   4   2   6        119.88         97.29         9.70 o
  -5   3   6          0.45         -1.38         2.89 o
  -4   3   6         37.28         36.84         3.24 o
  -3   3   6          0.47         -0.53         1.75 o
  -2   3   6         88.14         81.88         2.65 o
  -1   3   6        234.70        250.56         7.01 o
   0   3   6        232.13        219.53        11.28 o
   1   3   6         60.63         74.04         3.52 o
   2   3   6        111.86        115.34         5.16 o
   3   3   6         40.83         38.80         4.30 o
   4   3   6          7.32          2.53         3.90 o
  -5   4   6          1.56          5.14         3.60 o
  -4   4   6        698.87        679.31        13.36 o
  -3   4   6        350.45        355.75         7.59 o
  -2   4   6        332.37        347.30         6.22 o
  -1   4   6       2362.57       2318.53        50.57 o
   0   4   6        100.39         98.00         5.28 o
   1   4   6         63.05         59.36         2.74 o
   2   4   6        903.66        921.33        20.05 o
   3   4   6         12.12         13.86         3.82 o
   4   4   6          0.71          2.32         4.08 o
  -5   5   6          0.26          5.68         3.96 o
  -4   5   6        157.12        160.16         5.60 o
  -3   5   6        198.05        201.07         5.95 o
  -2   5   6         23.99         18.47         1.90 o
  -1   5   6        158.56        130.57         5.05 o
   0   5   6         33.23         35.43         3.37 o
   1   5   6         19.24         12.80         3.82 o
   2   5   6        117.64        122.29         5.49 o
   3   5   6         88.41         87.51         5.28 o
   4   5   6         56.89         76.19         6.36 o
  -5   6   6        544.86        562.21        16.64 o
  -4   6   6         31.24         32.81         3.79 o
  -3   6   6          1.06          3.35         4.78 o
  -2   6   6       3771.06       3831.13        68.29 o
  -1   6   6        160.34        168.96         4.32 o
   0   6   6         61.03         45.88         4.58 o
   1   6   6        153.71        144.36         9.25 o
   2   6   6        132.21        129.11         5.62 o
   3   6   6         62.89         62.82         4.89 o
   4   6   6          8.71         16.84         4.97 o
  -5   7   6          8.04          8.21         4.34 o
  -4   7   6         18.10         15.61         3.95 o
  -3   7   6         33.26         50.23         4.63 o
  -2   7   6          4.37          3.97         3.55 o
  -1   7   6         69.76         79.35         3.95 o
   0   7   6          2.73          1.90         2.48 o
   1   7   6        225.31        210.89        11.48 o
   2   7   6         22.09         22.46         4.01 o
   3   7   6         41.16         37.83         4.86 o
   4   7   6         12.66          5.02         6.89 o
  -5   8   6         26.91         22.96         4.89 o
  -4   8   6         96.46         83.88         5.61 o
  -3   8   6          3.02         13.26         6.87 o
  -2   8   6        710.76        712.19        14.55 o
  -1   8   6        297.09        271.92         6.20 o
   0   8   6        561.50        568.63        14.72 o
   1   8   6          3.15          3.04         3.42 o
   2   8   6         12.43         14.46         4.08 o
   3   8   6        156.41        159.16         6.85 o
   4   8   6         18.59         22.46         7.74 o
  -5   9   6         81.69         77.84         7.24 o
  -4   9   6        323.14        282.93         9.71 o
  -3   9   6         17.75          8.99         4.04 o
  -2   9   6        166.77        169.09         5.62 o
  -1   9   6        855.31        868.08        17.13 o
   0   9   6        204.50        194.35         6.93 o
   1   9   6         28.09         32.24         4.57 o
   2   9   6        130.41        130.00         7.25 o
   3   9   6        308.67        317.67        14.42 o
   4   9   6         38.45         37.25        11.48 o
  -5  10   6        113.04        117.50        10.03 o
  -4  10   6        632.42        532.56        14.53 o
  -3  10   6       1332.39       1200.45        38.13 o
  -2  10   6        112.16        109.10         6.66 o
  -1  10   6       1735.87       1765.40        42.23 o
   0  10   6         24.54         20.32         3.82 o
   1  10   6         28.16         27.87         4.49 o
   2  10   6        609.96        609.18        16.37 o
   3  10   6        189.58        185.79        10.46 o
   4  10   6         32.11         20.11         6.17 o
  -5  11   6          7.22         16.12         5.39 o
  -4  11   6         17.29         19.38         3.66 o
  -3  11   6        315.43        288.76        12.78 o
  -2  11   6        274.32        276.49         9.48 o
  -1  11   6          1.58          2.95         2.97 o
   0  11   6         12.60         11.12         2.98 o
   1  11   6        243.29        208.94        14.29 o
   2  11   6        143.08        162.47         8.26 o
   3  11   6        153.82        151.90        10.36 o
  -5  12   6        309.30        290.54        20.79 o
  -4  12   6          1.79          7.82         3.50 o
  -3  12   6        399.49        389.94        13.05 o
  -2  12   6       1302.90       1215.67        40.67 o
  -1  12   6        257.24        253.93        16.06 o
   0  12   6        876.12        878.32        18.78 o
   1  12   6        365.22        345.38        10.80 o
   2  12   6         15.38          9.09         5.34 o
   3  12   6         71.99         76.84         7.80 o
  -4  13   6         54.06         54.62         7.80 o
  -3  13   6         35.64         14.41         8.45 o
  -2  13   6          9.53          2.69         3.67 o
  -1  13   6        586.07        562.84        36.41 o
   0  13   6         52.72         44.50         3.64 o
   1  13   6         19.30         28.89         5.89 o
   2  13   6        104.13         94.60         6.84 o
   3  13   6         16.79         10.03         6.01 o
  -4  14   6          1.21         -1.14         4.35 o
  -3  14   6          0.06          3.71         4.25 o
  -2  14   6        234.33        227.80        10.20 o
  -1  14   6        917.64        883.76        23.11 o
   0  14   6        205.98        193.23         6.20 o
   1  14   6         11.12         16.04         3.77 o
   2  14   6          8.06         13.70         4.18 o
   3  14   6         73.02         85.28         9.99 o
  -4  15   6         15.18          6.74         7.16 o
  -3  15   6          8.41          8.66         4.62 o
  -2  15   6          0.71          0.63         4.73 o
  -1  15   6        288.44        305.01        12.30 o
   0  15   6          1.66          1.24         4.88 o
   1  15   6          0.02         -3.57         3.93 o
   2  15   6          6.37          7.61         4.02 o
   3  15   6         44.93         51.98         6.42 o
  -4  16   6        294.40        314.68        19.68 o
  -3  16   6         21.82         32.70         5.64 o
  -2  16   6        195.65        212.36        12.60 o
  -1  16   6         93.71         87.97         7.83 o
   0  16   6        503.05        501.52        24.40 o
   1  16   6         43.24         35.04         5.22 o
   2  16   6        396.13        403.06        13.06 o
  -3  17   6        105.15         92.76         7.62 o
  -2  17   6        195.08        182.83        10.94 o
  -1  17   6        118.07        134.11         9.30 o
   0  17   6        118.17        112.85         9.61 o
   1  17   6         41.41         39.08         5.29 o
   2  17   6        130.76        147.95         8.72 o
  -3  18   6        222.48        209.97        13.49 o
  -2  18   6         83.92         65.36        15.41 o
  -1  18   6        204.80        190.27        12.41 o
   0  18   6         29.29         34.22         7.61 o
   1  18   6        341.68        358.21        14.82 o
   2  18   6          0.66         -2.38         4.59 o
  -3  19   6         36.58         34.81         8.19 o
  -2  19   6         11.87         14.91         5.96 o
  -1  19   6         26.31         25.72         6.21 o
   0  19   6          6.15         -0.25         7.29 o
   1  19   6          1.58          4.29         8.21 o
  -2  20   6        265.32        261.81        32.32 o
  -1  20   6         96.88        110.00         9.67 o
   0  20   6         23.96         27.28         6.43 o
   1  20   6        165.56        202.67        11.99 o
  -1  21   6        100.99         89.12         9.30 o
   0  21   6         19.86         16.40         6.27 o
  -5   1   7        133.01        160.09         5.70 o
  -4   1   7        122.38        137.72         4.80 o
  -3   1   7        153.48        136.21         3.65 o
  -2   1   7        439.20        443.93         8.01 o
  -1   1   7        125.44        107.50         5.26 o
   0   1   7        220.34        223.95         6.18 o
   1   1   7          8.88          7.59         3.06 o
   2   1   7        132.35        129.57         7.69 o
   3   1   7          0.20          6.02         4.69 o
   4   1   7         27.04         12.62         6.77 o
  -5   2   7         35.98         33.35         4.11 o
  -4   2   7         46.18         40.12         3.10 o
  -3   2   7        178.71        168.58         4.51 o
  -2   2   7         13.55         10.12         1.72 o
  -1   2   7       1226.30       1269.05        24.02 o
   0   2   7        105.39         94.51         3.53 o
   1   2   7        139.68        131.41         5.78 o
   2   2   7         25.20         29.81         4.46 o
   3   2   7          1.38          2.95         4.40 o
   4   2   7         29.34         14.62         6.11 o
  -5   3   7        143.16        135.44         6.34 o
  -4   3   7         56.88         62.69         5.35 o
  -3   3   7        438.40        413.94         9.01 o
  -2   3   7        473.43        483.67         8.95 o
  -1   3   7       4793.04       4612.88        82.76 o
   0   3   7         64.04         58.66         6.10 o
   1   3   7        655.43        664.77        13.11 o
   2   3   7        215.44        232.85         8.84 o
   3   3   7         42.80         45.61         5.18 o
   4   3   7          0.14          6.14         5.61 o
  -5   4   7         27.94         31.18         4.41 o
  -4   4   7         66.47         79.98         4.36 o
  -3   4   7        369.72        340.68         8.94 o
  -2   4   7        226.06        209.33         4.77 o
  -1   4   7        183.64        201.75         9.32 o
   0   4   7        983.87       1043.96        32.48 o
   1   4   7        546.48        552.24        15.22 o
   2   4   7         15.31         19.98         4.31 o
   3   4   7          2.56          3.52         4.33 o
   4   4   7          1.56          1.48         5.38 o
  -5   5   7          6.92          5.06         3.89 o
  -4   5   7         19.28         15.77         3.67 o
  -3   5   7       1323.29       1318.56        31.34 o
  -2   5   7         10.35         12.22         1.66 o
  -1   5   7        227.91        181.47         7.26 o
   0   5   7       2276.21       2351.20        48.10 o
   1   5   7        147.13        140.42         5.84 o
   2   5   7         31.45         40.08         3.82 o
   3   5   7         11.92          8.54         5.56 o
   4   5   7         11.81          4.79         5.96 o
  -5   6   7         83.84         80.32         5.77 o
  -4   6   7          5.32          0.41         3.91 o
  -3   6   7         84.24         86.92         5.38 o
  -2   6   7         57.75         58.27         2.97 o
  -1   6   7         34.11         34.71         4.09 o
   0   6   7         27.45         40.15         4.23 o
   1   6   7         96.26         98.29         5.84 o
   2   6   7         68.46         74.59         5.74 o
   3   6   7         19.80         19.42         5.52 o
   4   6   7          3.71          4.71         5.60 o
  -5   7   7        332.92        333.21        16.95 o
  -4   7   7        133.74        130.34         7.40 o
  -3   7   7        723.25        736.02        19.44 o
  -2   7   7        983.43        924.32        18.19 o
  -1   7   7        651.74        664.84        14.51 o
   0   7   7        520.36        504.72        13.18 o
   1   7   7          8.51         14.76         4.26 o
   2   7   7         46.52         34.99         5.83 o
   3   7   7        125.19        110.80         8.58 o
  -5   8   7         80.59         76.47         9.82 o
  -4   8   7         11.67         10.98         4.36 o
  -3   8   7        191.91        191.79         8.25 o
  -2   8   7        183.64        161.74         6.67 o
  -1   8   7        629.02        599.35        16.86 o
   0   8   7         47.83         52.12         4.06 o
   1   8   7          0.05          7.60         8.11 o
   2   8   7        218.70        201.33        12.89 o
   3   8   7         61.57         64.45         7.47 o
  -5   9   7        104.06         98.65         7.93 o
  -4   9   7       1106.97       1141.30        29.23 o
  -3   9   7         12.67         16.82         4.12 o
  -2   9   7        373.32        370.65        11.25 o
  -1   9   7       1126.80       1105.69        25.10 o
   0   9   7         18.19         14.78         6.65 o
   1   9   7        156.33        161.96        13.79 o
   2   9   7        203.99        205.87        12.47 o
   3   9   7         38.62         36.73         6.67 o
  -5  10   7         15.72         22.10         5.78 o
  -4  10   7        136.03        115.81        11.73 o
  -3  10   7        608.31        529.16        22.19 o
  -2  10   7         83.17         80.66         4.96 o
  -1  10   7          1.60          5.24         3.23 o
   0  10   7        316.17        332.66        10.84 o
   1  10   7         15.43         13.91         9.83 o
   2  10   7         46.58         48.63         6.38 o
   3  10   7         79.62         90.70        11.62 o
  -5  11   7         15.16         12.20         8.87 o
  -4  11   7         14.79         13.42         4.73 o
  -3  11   7        497.89        437.60        15.95 o
  -2  11   7         13.37         15.47         3.58 o
  -1  11   7        591.28        537.34        22.50 o
   0  11   7        430.43        418.66        12.64 o
   1  11   7        128.85        135.88         8.56 o
   2  11   7         44.37         54.32         6.97 o
   3  11   7        135.70        127.00        13.31 o
  -4  12   7         44.22         48.74         5.92 o
  -3  12   7         86.10         87.12         7.40 o
  -2  12   7        230.81        226.28         8.73 o
  -1  12   7        760.89        737.61        23.18 o
   0  12   7        828.16        827.02        20.63 o
   1  12   7        111.69        105.90         7.04 o
   2  12   7          8.05          0.31         5.26 o
   3  12   7         19.16         19.64         6.38 o
  -4  13   7          4.82         11.33         4.78 o
  -3  13   7        491.28        510.36        15.81 o
  -2  13   7        167.26        154.05         9.26 o
  -1  13   7        160.98        164.67         9.08 o
   0  13   7       1935.00       1977.66        42.81 o
   1  13   7        255.14        272.47        10.68 o
   2  13   7          8.99          7.15         5.14 o
   3  13   7         15.27         22.46         6.45 o
  -4  14   7         33.72         29.19         8.13 o
  -3  14   7          8.29         11.57         6.16 o
  -2  14   7        150.74        155.60         9.26 o
  -1  14   7        314.48        287.70        26.20 o
   0  14   7        909.25        888.29        25.63 o
   1  14   7        262.99        265.20        13.34 o
   2  14   7         51.20         50.50         6.88 o
  -4  15   7        317.93        313.72        28.91 o
  -3  15   7        135.51        122.58         9.94 o
  -2  15   7         14.33         15.71         5.46 o
  -1  15   7        594.24        600.31        23.95 o
   0  15   7        237.90        239.50        12.15 o
   1  15   7        338.22        305.11        19.92 o
   2  15   7          0.40         -0.71         4.41 o
  -3  16   7         59.61         42.77         7.35 o
  -2  16   7         15.57         10.60         5.78 o
  -1  16   7         17.04          9.47         5.45 o
   0  16   7         65.38         60.61         7.35 o
   1  16   7        148.09        128.18        16.56 o
   2  16   7          0.02         -2.33         4.60 o
  -3  17   7          1.54          1.67         5.54 o
  -2  17   7          0.10         -2.86         5.33 o
  -1  17   7        190.08        181.42        12.01 o
   0  17   7         65.49         65.41         7.04 o
   1  17   7         77.27         80.72         9.66 o
   2  17   7         32.58         38.41         6.89 o
  -3  18   7          0.11          0.68         6.22 o
  -2  18   7         56.28         59.86         7.48 o
  -1  18   7         26.59         20.67        10.25 o
   0  18   7        238.51        259.29        18.86 o
   1  18   7        217.08        219.02        12.05 o
  -2  19   7         27.50         17.73         8.95 o
  -1  19   7        138.81        119.34         9.36 o
   0  19   7        762.85        750.43        34.44 o
   1  19   7          7.36         13.07         7.29 o
  -1  20   7         20.52         33.02         6.91 o
   0  20   7          5.79         14.68         6.58 o
  -5   0   8        218.78        249.96        13.03 o
  -4   0   8         71.70         63.02         6.16 o
  -3   0   8       4182.93       4336.77        83.32 o
  -2   0   8        617.30        625.06        17.42 o
  -1   0   8          0.07          3.30         3.48 o
   0   0   8       1454.50       1428.23        45.32 o
   1   0   8          3.80          0.54         4.99 o
   2   0   8        181.94        187.52        11.77 o
   3   0   8         77.82         91.83         9.26 o
  -5   1   8          1.75          9.29         4.26 o
  -4   1   8        647.36        675.54        14.69 o
  -3   1   8       1635.16       1625.69        25.65 o
  -2   1   8        401.34        416.47         7.80 o
  -1   1   8        227.08        215.88         5.53 o
   0   1   8         13.64         15.15         3.16 o
   1   1   8         73.17         69.80         4.81 o
   2   1   8          6.13          3.72         4.13 o
   3   1   8        247.37        242.26        12.59 o
  -5   2   8         51.04         52.30         5.46 o
  -4   2   8        190.08        216.93         7.20 o
  -3   2   8        338.22        314.65         8.48 o
  -2   2   8       1042.35       1059.86        19.92 o
  -1   2   8         97.46         94.72         4.57 o
   0   2   8        644.33        630.37        15.47 o
   1   2   8        190.50        197.52         7.41 o
   2   2   8         59.38         60.31         5.36 o
   3   2   8          8.25          5.61         5.40 o
  -5   3   8         90.23         95.48         6.43 o
  -4   3   8          0.37         -3.36         3.36 o
  -3   3   8         97.77        100.56         4.28 o
  -2   3   8          5.63          3.03         2.97 o
  -1   3   8         29.04         29.43         5.66 o
   0   3   8         81.02         81.17         8.13 o
   1   3   8         82.94         81.77         5.80 o
   2   3   8         10.77          9.97         5.01 o
   3   3   8         25.65         19.70         5.92 o
  -5   4   8          0.35          4.64         7.50 o
  -4   4   8        205.61        205.89        10.24 o
  -3   4   8          7.14          8.71         3.35 o
  -2   4   8       1001.37       1058.36        26.94 o
  -1   4   8         58.27         46.56         5.90 o
   0   4   8         65.38         76.82         8.35 o
   1   4   8        459.51        440.98        19.02 o
   2   4   8         14.57          9.71         5.00 o
   3   4   8         66.50         46.28         6.66 o
  -5   5   8         65.75         66.26         6.38 o
  -4   5   8          4.26         14.80         5.35 o
  -3   5   8        197.04        188.00         7.65 o
  -2   5   8        210.40        207.44         8.22 o
  -1   5   8         87.54         86.30         6.55 o
   0   5   8        153.80        146.51         9.93 o
   1   5   8         13.25         17.35         7.18 o
   2   5   8          4.23         16.50         5.58 o
   3   5   8         78.40         67.27         7.20 o
  -5   6   8         73.08         83.29         8.22 o
  -4   6   8        109.11         96.21         8.16 o
  -3   6   8        444.82        435.11        12.86 o
  -2   6   8        280.59        288.09         9.15 o
  -1   6   8        518.21        552.01        14.75 o
   0   6   8        654.89        646.36        19.24 o
   1   6   8        216.75        232.05        10.60 o
   2   6   8         28.63         25.47         6.32 o
   3   6   8        159.82        182.93        10.23 o
  -5   7   8         42.47         33.13         7.26 o
  -4   7   8         54.54         71.41         6.55 o
  -3   7   8         49.82         46.14         4.61 o
  -2   7   8         39.29         40.41         3.53 o
  -1   7   8         11.05          2.66         3.83 o
   0   7   8         91.83         99.40         9.83 o
   1   7   8          3.16         -4.75         4.75 o
   2   7   8         66.09         66.93         7.06 o
   3   7   8          3.55          2.69         5.98 o
  -5   8   8          0.75          2.80         6.06 o
  -4   8   8         95.81        112.24         7.37 o
  -3   8   8       1089.60       1022.83        25.76 o
  -2   8   8        194.78        219.68         7.92 o
  -1   8   8          3.63          7.40         3.20 o
   0   8   8        298.03        285.27        17.49 o
   1   8   8         17.18         15.02         5.56 o
   2   8   8          0.99          2.27         5.45 o
   3   8   8         10.46         13.19         6.24 o
  -5   9   8          1.47          6.86         6.73 o
  -4   9   8        169.00        162.31         8.57 o
  -3   9   8        520.58        440.23        13.66 o
  -2   9   8         13.28         11.83         4.51 o
  -1   9   8         35.47         35.18         5.60 o
   0   9   8        275.75        272.78        10.23 o
   1   9   8        111.27        125.69         8.65 o
   2   9   8          2.90          5.76         5.61 o
   3   9   8         86.03         87.12         9.83 o
  -4  10   8        467.74        464.02        15.20 o
  -3  10   8          9.60         23.67         8.34 o
  -2  10   8       1869.06       1823.41        50.29 o
  -1  10   8         51.18         43.42         5.89 o
   0  10   8         37.41         38.11         4.98 o
   1  10   8        350.23        338.74        13.29 o
   2  10   8         14.17         14.95         6.01 o
   3  10   8         23.15         12.72         6.36 o
  -4  11   8         28.58         10.33         8.82 o
  -3  11   8         29.23         12.86         5.55 o
  -2  11   8        462.32        442.25        22.39 o
  -1  11   8        210.55        219.69        10.87 o
   0  11   8         38.25         44.51         7.60 o
   1  11   8          0.29          5.95         5.26 o
   2  11   8         74.72         77.71         7.71 o
  -4  12   8         36.21         33.79         6.89 o
  -3  12   8        394.93        446.50        17.94 o
  -2  12   8         23.08         33.48         6.34 o
  -1  12   8        130.24        124.09        14.27 o
   0  12   8        166.18        186.15        17.85 o
   1  12   8          9.30          6.80         4.78 o
   2  12   8         64.19         50.32         6.84 o
  -4  13   8         57.14         58.31        17.88 o
  -3  13   8         58.33         59.75         8.69 o
  -2  13   8          7.57         11.48         7.19 o
  -1  13   8          0.81          3.78         4.77 o
   0  13   8        226.75        233.32        11.57 o
   1  13   8         88.21         78.26         6.51 o
   2  13   8         15.09         23.99         5.66 o
  -4  14   8         66.82         85.99        10.79 o
  -3  14   8        338.01        364.24        16.28 o
  -2  14   8         89.37         80.64        12.22 o
  -1  14   8          5.01          8.23         6.44 o
   0  14   8         43.35         45.39         6.44 o
   1  14   8        479.38        466.83        17.09 o
   2  14   8          0.08         -4.35         4.74 o
  -3  15   8         28.60         26.13         8.75 o
  -2  15   8          9.63         13.08        10.67 o
  -1  15   8         40.07         40.10        10.25 o
   0  15   8        397.67        371.02        17.85 o
   1  15   8         50.84         37.41         7.50 o
   2  15   8          1.10          4.13         5.13 o
  -3  16   8          5.00         19.85        16.41 o
  -2  16   8         92.88        108.49        13.18 o
  -1  16   8        366.05        374.26        18.28 o
   0  16   8        145.95        156.37        10.24 o
   1  16   8          8.97          0.95         6.76 o
  -3  17   8        188.54        186.16        18.34 o
  -2  17   8        124.93        134.45        13.98 o
  -1  17   8         99.25        108.26        13.31 o
   0  17   8         40.42         35.53         7.18 o
   1  17   8        110.68         98.83         8.83 o
  -2  18   8         14.73          9.11        20.49 o
  -1  18   8         14.98         12.47         8.66 o
   0  18   8         89.02         87.12         8.38 o
  -1  19   8         14.40         10.74         5.98 o
  -5   1   9         24.65         23.25         5.28 o
  -4   1   9         53.18         55.40         4.66 o
  -3   1   9        206.43        211.31         6.25 o
  -2   1   9        531.12        540.04         9.56 o
  -1   1   9        772.96        766.67        18.94 o
   0   1   9         84.95         78.21         6.34 o
   1   1   9        202.63        204.78        11.77 o
   2   1   9         87.57         83.51        14.05 o
   3   1   9         31.55         23.90         7.78 o
  -5   2   9         82.17         86.99         7.02 o
  -4   2   9         86.34         87.66         5.85 o
  -3   2   9        109.54        110.63         5.34 o
  -2   2   9        175.99        177.22         5.67 o
  -1   2   9         59.87         57.41         4.47 o
   0   2   9        636.29        629.71        21.66 o
   1   2   9         76.60         72.08         6.39 o
   2   2   9         59.40         74.37         8.62 o
   3   2   9         13.22         20.33         7.30 o
  -5   3   9        821.19        847.82        22.77 o
  -4   3   9        158.90        195.23         9.15 o
  -3   3   9        298.22        302.51        11.29 o
  -2   3   9        525.63        528.96        13.31 o
  -1   3   9          1.48          0.63         5.27 o
   0   3   9        296.40        286.69        11.74 o
   1   3   9        232.93        249.41        10.43 o
   2   3   9          9.31          4.41         5.24 o
   3   3   9         33.20         33.09        12.99 o
  -5   4   9        161.12        186.72        11.11 o
  -4   4   9         33.17         33.23         5.19 o
  -3   4   9         74.03         92.13         5.47 o
  -2   4   9        211.89        206.94         8.37 o
  -1   4   9        172.01        173.27         9.40 o
   0   4   9        243.42        239.29        13.72 o
   1   4   9        362.07        385.85        13.96 o
   2   4   9        230.44        205.06        10.19 o
   3   4   9          5.97          7.03         7.26 o
  -5   5   9         13.07         19.77         7.29 o
  -4   5   9         21.31         41.06         9.33 o
  -3   5   9        246.10        277.76         9.73 o
  -2   5   9          5.36          3.20         5.28 o
  -1   5   9        119.18        136.76         8.42 o
   0   5   9         45.51         52.01         6.57 o
   1   5   9          3.67         -0.48         5.08 o
   2   5   9        134.15        136.95         8.74 o
   3   5   9          2.49         -5.17         6.83 o
  -5   6   9          5.65          0.08         8.77 o
  -4   6   9        145.15        121.52         8.99 o
  -3   6   9          5.04         -2.98         4.38 o
  -2   6   9         91.30         91.35         7.12 o
  -1   6   9        109.37        113.78         6.55 o
   0   6   9         16.57         19.65         5.79 o
   1   6   9         76.91         74.55         7.33 o
   2   6   9         40.32         46.51         7.04 o
   3   6   9         27.72         30.08         6.67 o
  -4   7   9        181.39        143.61        15.01 o
  -3   7   9        111.51        132.69         9.19 o
  -2   7   9         79.24         67.88         6.13 o
  -1   7   9       1021.78        986.79        27.17 o
   0   7   9          4.42          8.06         5.39 o
   1   7   9         62.08         66.63        10.56 o
   2   7   9        109.13        110.62         8.72 o
  -4   8   9        200.76        199.80        15.71 o
  -3   8   9         14.55         15.18         7.12 o
  -2   8   9        189.41        191.26         9.48 o
  -1   8   9        237.27        228.67        14.88 o
   0   8   9        220.00        210.12        10.67 o
   1   8   9         79.07         84.96         7.80 o
   2   8   9          2.57         -3.98         5.68 o
  -4   9   9         76.36         97.17        12.45 o
  -3   9   9         92.04         82.71         7.33 o
  -2   9   9        701.06        659.01        32.29 o
  -1   9   9          5.82         10.30         4.86 o
   0   9   9         32.37         44.13         6.33 o
   1   9   9        335.60        356.45        14.26 o
   2   9   9          2.59          5.92         6.00 o
  -4  10   9         26.39         12.83         8.44 o
  -3  10   9        349.50        336.48        14.40 o
  -2  10   9        561.68        530.94        18.07 o
  -1  10   9         17.79         16.02         6.79 o
   0  10   9          1.18         11.00         5.60 o
   1  10   9         87.30         95.49         8.11 o
   2  10   9          4.48          5.62         6.66 o
  -4  11   9         12.64          9.70         5.73 o
  -3  11   9        456.48        474.24        18.43 o
  -2  11   9        152.17        178.82        10.07 o
  -1  11   9         38.04         40.80         6.20 o
   0  11   9          0.72         -4.88         5.19 o
   1  11   9         17.27         21.30         6.08 o
   2  11   9          0.26         -5.74         5.74 o
  -4  12   9         23.32          9.21         7.49 o
  -3  12   9         42.67         59.74         7.35 o
  -2  12   9         67.33         54.80         6.70 o
  -1  12   9         62.23         58.31         6.61 o
   0  12   9        564.92        532.02        18.65 o
   1  12   9        324.85        295.56        13.64 o
   2  12   9         74.33         78.11        16.59 o
  -3  13   9        156.86        160.65        14.58 o
  -2  13   9         13.97         10.28        13.91 o
  -1  13   9        300.66        304.00        13.31 o
   0  13   9        226.19        235.74        12.69 o
   1  13   9         33.03         27.46         6.63 o
  -3  14   9         23.96         12.05         9.41 o
  -2  14   9         45.75         57.54        10.05 o
  -1  14   9         94.91         84.09         8.27 o
   0  14   9        215.93        245.21        12.63 o
   1  14   9        793.69        759.03        23.71 o
  -3  15   9          0.01         13.91         6.00 o
  -2  15   9        785.93        762.66        43.92 o
  -1  15   9         20.00         25.04         5.99 o
   0  15   9         28.02         20.01         6.45 o
   1  15   9        404.43        474.64        18.08 o
  -2  16   9         33.09         18.20         7.31 o
  -1  16   9          7.48         12.53         9.01 o
   0  16   9          0.09         -5.52         5.52 o
  -2  17   9        418.63        379.80        46.11 o
  -1  17   9         50.60         42.21        10.56 o
   0  17   9          0.36         -1.40        12.26 o
  -4   0  10        776.32        811.42        32.30 o
  -3   0  10         14.77          8.05        12.44 o
  -2   0  10        222.59        282.91        27.08 o
  -1   0  10       1918.81       1904.36        67.02 o
   0   0  10        137.78        140.19        15.37 o
   1   0  10         39.16         31.44        10.53 o
   2   0  10         81.86        105.89        16.84 o
  -4   1  10          1.72          1.15         6.23 o
  -3   1  10        587.77        634.75        22.17 o
  -2   1  10       1773.05       1723.11        34.66 o
  -1   1  10        462.14        465.68        17.32 o
   0   1  10         94.03        123.37         9.89 o
   1   1  10          4.83          8.95        11.57 o
   2   1  10         10.07         24.63         7.45 o
  -4   2  10         30.30         26.45         5.17 o
  -3   2  10         14.15         15.56         5.49 o
  -2   2  10       1215.02       1184.33        27.69 o
  -1   2  10         75.98         79.09        15.36 o
   0   2  10        159.58        164.02        15.21 o
   1   2  10          2.40         -6.28         6.28 o
   2   2  10         13.90         22.41         7.32 o
  -4   3  10         55.21         73.65        14.64 o
  -3   3  10          0.45         -4.45         4.45 o
  -2   3  10         99.17        109.25        11.57 o
  -1   3  10          4.72         -0.29         5.52 o
   0   3  10          2.23          0.05         9.13 o
   1   3  10         26.77         31.85         7.37 o
   2   3  10         14.17         11.75         7.25 o
  -4   4  10        272.35        252.78        12.97 o
  -3   4  10         50.04         40.26         4.65 o
  -2   4  10        573.63        555.75        17.98 o
  -1   4  10         99.01         97.34         8.55 o
   0   4  10        151.58        158.98         9.54 o
   1   4  10         21.93         14.53         6.49 o
   2   4  10          1.74         -4.43         6.48 o
  -4   5  10         97.27        108.35         9.48 o
  -3   5  10         15.40         17.93         8.37 o
  -2   5  10        124.68        125.37         8.31 o
  -1   5  10        163.75        186.02        10.96 o
   0   5  10         52.69         48.91         6.68 o
   1   5  10         44.83         43.07         8.29 o
   2   5  10          2.14         -0.43         7.05 o
  -4   6  10        316.81        339.68        45.75 o
  -3   6  10        123.72        148.03         9.24 o
  -2   6  10         68.94         78.38         7.19 o
  -1   6  10        187.97        177.78        10.32 o
   0   6  10         13.61         19.11         5.82 o
   1   6  10         11.09         13.95         5.97 o
   2   6  10          2.08         12.13         7.09 o
  -4   7  10         40.18         42.30         9.97 o
  -3   7  10         63.50         71.02         7.25 o
  -2   7  10         39.11         30.07         8.26 o
  -1   7  10          9.60          2.80         5.30 o
   0   7  10         20.43         31.88         9.30 o
   1   7  10         32.15         27.89         6.38 o
   2   7  10         25.19         24.20         7.85 o
  -4   8  10        119.20        145.19        14.62 o
  -3   8  10         41.31         53.61         6.50 o
  -2   8  10          0.31         -4.30         4.30 o
  -1   8  10        296.79        296.45        12.98 o
   0   8  10         31.94         21.03        12.47 o
   1   8  10          4.00          1.73         5.77 o
   2   8  10         46.55         51.42         7.58 o
  -4   9  10          1.01          0.42         8.57 o
  -3   9  10        126.10        125.29         9.32 o
  -2   9  10        600.43        566.96        32.01 o
  -1   9  10         51.21         45.62         7.71 o
   0   9  10          4.00         -1.80         7.35 o
   1   9  10        107.13         93.74         8.52 o
   2   9  10         24.33         10.96         7.50 o
  -4  10  10         17.24         32.80        10.41 o
  -3  10  10        172.73        184.06        19.24 o
  -2  10  10        297.64        292.31        24.61 o
  -1  10  10         11.25         12.40         5.60 o
   0  10  10         91.41        102.86         8.99 o
   1  10  10          5.86          2.00         7.23 o
  -3  11  10         81.55         88.96        19.24 o
  -2  11  10          5.96          5.43        11.14 o
  -1  11  10        419.87        447.61        16.87 o
   0  11  10         94.74         87.23         8.60 o
   1  11  10          5.88          1.72         7.61 o
  -3  12  10         28.32         40.20        11.89 o
  -2  12  10         48.82         61.83        10.95 o
  -1  12  10        558.50        599.49        24.73 o
   0  12  10          0.03          0.43         8.56 o
   1  12  10          9.66          7.20         6.33 o
  -3  13  10         56.37         53.72        14.25 o
  -2  13  10         75.59         89.75        13.18 o
  -1  13  10          4.57         18.60         5.70 o
   0  13  10          4.03          2.65         5.80 o
   1  13  10        125.08        130.94        27.81 o
  -2  14  10         12.34          2.66        11.84 o
  -1  14  10        158.77        159.13        15.00 o
   0  14  10         51.31         41.16         7.30 o
  -2  15  10         76.02         71.90        10.55 o
  -1  15  10          1.37         -3.00         5.42 o
  -2   1  11         40.56         56.77         6.88 o
  -1   1  11         93.02         95.14         9.37 o
   0   1  11         25.17         28.91        10.14 o
   1   1  11         51.60         48.02        10.99 o
  -2   2  11        104.81        120.23        11.52 o
  -1   2  11        118.62        108.20         9.53 o
   0   2  11         36.08         50.57         9.72 o
   1   2  11        240.36        253.90        13.97 o
  -3   3  11        598.99        598.01        47.58 o
  -2   3  11         45.83         51.14         7.15 o
  -1   3  11         21.98         17.98         7.34 o
   0   3  11        286.03        299.01        14.38 o
   1   3  11          0.36          9.63         8.77 o
  -4   4  11        261.76        291.32        32.21 o
  -3   4  11         18.31         24.89        21.23 o
  -2   4  11         12.12         13.16        12.07 o
  -1   4  11         47.16         30.81        10.90 o
   0   4  11         61.53         47.24         8.21 o
   1   4  11        132.85        109.65        10.02 o
  -4   5  11        338.91        431.85        40.26 o
  -3   5  11        358.27        390.83        25.03 o
  -2   5  11         14.60         17.36         5.80 o
  -1   5  11        430.30        427.55        24.62 o
   0   5  11        145.80        165.28        12.15 o
   1   5  11         36.58         43.64         8.56 o
  -4   6  11          9.68         14.64        17.57 o
  -3   6  11        118.88        113.41        11.14 o
  -2   6  11         19.68         16.85         7.08 o
  -1   6  11         24.77         16.03         6.40 o
   0   6  11         59.36         66.50        13.19 o
   1   6  11         11.93          1.29         7.43 o
  -3   7  11         59.63         63.66         9.65 o
  -2   7  11         12.15          8.29         9.03 o
  -1   7  11        224.25        213.95        12.19 o
   0   7  11          1.72         -0.80        10.15 o
   1   7  11          1.25          9.14         8.89 o
  -3   8  11        236.99        232.32        11.43 o
  -2   8  11          0.11         -1.50         5.37 o
  -1   8  11         47.64         53.00         7.38 o
   0   8  11        157.23        178.28        17.41 o
   1   8  11         66.04         50.67        19.40 o
  -3   9  11        306.38        316.64        14.90 o
  -2   9  11        102.43        101.00        10.39 o
  -1   9  11         41.43         34.83         6.57 o
   0   9  11        282.50        283.69        31.47 o
   1   9  11          0.32         10.51        22.69 o
  -3  10  11         16.74         13.12         5.45 o
  -2  10  11        265.98        233.53        15.00 o
  -1  10  11        422.40        390.21        21.32 o
   0  10  11          5.05          3.09         6.20 o
  -2  11  11        110.76        121.20        11.99 o
  -1  11  11         46.42         46.58         7.15 o
   0  11  11        134.39        124.05        10.10 o
  -2  12  11          1.15         -1.09         6.10 o
  -1  12  11          3.72          1.50        11.09 o
   0  12  11         20.05         16.56         6.95 o
  -1  13  11        216.03        221.16        14.46 o
  -2   0  12        156.85        166.15        22.69 o
  -1   0  12         66.21         47.50        18.30 o
   0   0  12         35.64         17.89        19.40 o
  -2   1  12        312.79        310.82        20.68 o
  -1   1  12       1131.97       1095.46        52.17 o
   0   1  12        301.85        283.49        14.76 o
  -2   2  12        237.28        235.83        11.96 o
  -1   2  12        106.49        112.02        12.66 o
   0   2  12         93.65        105.12        15.11 o
  -2   3  12          0.00         11.47         5.76 o
  -1   3  12         75.59         72.47        11.63 o
   0   3  12          2.94          6.86        11.45 o
  -2   4  12        110.49        108.25        11.72 o
  -1   4  12         80.10         97.23        12.05 o
   0   4  12         53.04         48.76        11.49 o
  -3   5  12         48.16         12.44        21.96 o
  -2   5  12         21.56         50.18         9.29 o
  -1   5  12         85.03         85.18        20.13 o
   0   5  12         41.89         30.09        10.37 o
  -3   6  12         98.37         96.62        27.81 o
  -2   6  12        450.82        472.28        24.60 o
  -1   6  12          0.10         -0.56         6.13 o
   0   6  12         81.65         78.93        14.17 o
  -2   7  12         30.01         29.14         8.68 o
  -1   7  12         47.28         43.55         8.16 o
   0   7  12          4.70         -2.73        10.38 o
  -2   8  12         77.56         92.92        16.10 o
  -1   8  12          5.03         -5.03         8.65 o
  -2   9  12         44.52         49.83        12.81 o
  -1   9  12        322.50        323.19        17.69 o
                                                
